# Supplementary material for: Mapping autophagosome contents identifies interleukin-7 receptor-α as a key cargo modulating CD4+ T cell proliferation
Source: Nat Commun. 2022 Sep 2;13:5174. doi: 10.1038/s41467-022-32718-x (PMC9440129; doi:10.1038/s41467-022-32718-x)
Supplement: Supplementary file 4 — Supplementary Data 1 [file 41467_2022_32718_MOESM4_ESM.xlsx]

## Sheet: Sheet1
Protein IDs	Majority protein IDs	Protein names	Gene names	LFQ intensity BAF_1	LFQ intensity BAF_2	LFQ intensity BAF_3	LFQ intensity BAF_4	LFQ intensity CTRL_1	LFQ intensity CTRL_2	LFQ intensity CTRL_3	LFQ intensity CTRL_4	t-test p-value	-log10(p-value)	log2(BafA1:DMSO)
Q9JL15;A8DIL0;Q8C6H0	Q9JL15;A8DIL0;Q8C6H0	Galectin-8;Galectin	Lgals8	24.2807	25.0043	25.2158	25.2883	20.0803	19.9447	21.2384	20.3536	1.80268e-05	4.74408	4.54302
A0A2R8VHU8;A0A2R8VKP5;E9Q7U2;Q8CGU1;A0A2R8VKE2	A0A2R8VHU8;A0A2R8VKP5;E9Q7U2;Q8CGU1	Calcium-binding and coiled-coil domain-containing protein 1	Calcoco1	23.6757	24.5837	24.3965	24.3684	20.2617	20.4119	19.7408	19.7586	3.79494e-06	5.4208	4.2128
Q9DBC7;A2AI69;D3Z4L4;D3YTM5;D3Z068;D3Z0V6;P12849	Q9DBC7;A2AI69	cAMP-dependent protein kinase type I-alpha regulatory subunit;cAMP-dependent protein kinase type I-alpha regulatory subunit, N-terminally processed	Prkar1a	23.9094	25.4113	26.6513	26.4396	22.867	20.225	23.7418	20.8388	0.0121386	1.91583	3.68477
A0A0N4SV66;C0HKE3;C0HKE1;C0HKE2;Q8CGP4;C0HKE7;C0HKE5;Q8R1M2;Q64523;C0HKE6;Q8CGP6;C0HKE8;C0HKE9;Q6GSS7;Q8CGP5;Q8CGP7;Q8BFU2;C0HKE4;P27661;P0C0S6;Q3THW5;Q8R029;Q3UA95;Q64522;G3UWL7	A0A0N4SV66;C0HKE3;C0HKE1;C0HKE2;Q8CGP4;C0HKE7;C0HKE5;Q8R1M2;Q64523;C0HKE6;Q8CGP6;C0HKE8;C0HKE9;Q6GSS7;Q8CGP5;Q8CGP7;Q8BFU2;C0HKE4;P27661;P0C0S6;Q3THW5	Histone H2A;Histone H2A.J;Histone H2A type 2-C;Histone H2A type 1-H;Histone H2A type 2-A;Histone H2A type 1-F;Histone H2A type 1-K;Histone H2A type 3;Histone H2AX;Histone H2A.Z;Histone H2A.V	Hist1h2aa;H2afj;Hist2h2ac;Hist1h2ah;Hist2h2aa1;Hist1h2af;Hist1h2ak;Hist3h2a;H2afx;H2afz;H2afv	25.0742	28.7671	25.9248	28.2577	24.9829	20.4207	24.7548	23.4598	0.0399418	1.39857	3.60139
A2A4N8;P97432;A2A4N5;A2A4N7;K3W4P1;Q05BC8;F6S397	A2A4N8;P97432;A2A4N5;A2A4N7;K3W4P1;Q05BC8;F6S397	Next to BRCA1 gene 1 protein	Nbr1	24.6155	25.6963	25.9243	26.0003	22.4941	22.4826	22.8596	21.5741	0.00027058	3.5677	3.20651
J3QQ16;A0A087WS16;E9PWQ3;D3YWD1	J3QQ16;A0A087WS16;E9PWQ3		Col6a3	23.9362	25.826	23.6269	24.4006	20.5995	24.1568	20.879	20.145	0.0275553	1.55979	3.00231
Q9CYL5;B1AWD6	Q9CYL5;B1AWD6	Golgi-associated plant pathogenesis-related protein 1	Glipr2	24.4342	24.396	19.9272	24.4371	20.0222	20.6905	20.983	19.7721	0.0446817	1.34987	2.9317
Q02788;D3Z7D5	Q02788;D3Z7D5	Collagen alpha-2(VI) chain	Col6a2	23.3719	25.367	23.4878	23.4795	19.7729	23.9992	20.0779	20.3864	0.0401439	1.39638	2.86742
A0A1L1SS10;Q9Z2X8	A0A1L1SS10;Q9Z2X8	Kelch-like ECH-associated protein 1	Keap1	23.8438	25.2096	24.953	25.2822	21.798	21.9017	22.3617	22.0685	0.000226898	3.64417	2.78969
P35293;A0A452J8C1;A0A3Q4EI12;A0A3Q4EIF7	P35293;A0A452J8C1;A0A3Q4EI12	Ras-related protein Rab-18	Rab18	22.7383	23.2387	22.9201	23.469	20.2219	20.2346	20.9596	20.0105	4.70716e-05	4.32724	2.73489
Q3UKC1;D3Z213;D3Z715;D3Z152	Q3UKC1	Tax1-binding protein 1 homolog	Tax1bp1	27.3418	27.9784	28.2405	28.4013	25.0333	25.1876	25.7221	25.161	6.71224e-05	4.17313	2.71454
Q64337;D3YZJ1;F6VD69	Q64337;D3YZJ1	Sequestosome-1	Sqstm1	27.9641	28.5422	29.3889	29.5262	26.0514	26.4657	26.619	26.0448	0.000651007	3.18641	2.56011
Q5U4H9;E9Q2H3;E9Q0D2;E9Q8Q4;E9PWU9;A0A2I3BRC7;E9PZ59;E9PVM8	Q5U4H9;E9Q2H3		Ncoa4	23.0892	23.3313	24.4022	24.3482	20.1966	22.7495	21.2344	21.7818	0.0108233	1.96564	2.30214
P17047	P17047	Lysosome-associated membrane glycoprotein 2	Lamp2	21.8496	21.8454	23.6876	23.3028	20.069	20.7269	21.2194	20.0375	0.00839111	2.07618	2.15817
P09528;A0A494B9D4;A0A494BA92;A0A494BAP3	P09528;A0A494B9D4;A0A494BA92	Ferritin heavy chain;Ferritin heavy chain, N-terminally processed	Fth1	22.7402	22.8779	23.0156	24.5323	22.4154	20.0034	20.3527	22.0156	0.0283473	1.54749	2.09471
Q9CXF4	Q9CXF4	TBC1 domain family member 15	Tbc1d15	22.5491	23.4586	23.4446	23.7433	21.3481	21.2163	20.4729	21.8436	0.00164423	2.78404	2.0787
Q9CPX4;P29391;A0A1B0GR60;A0A1B0GRH4;P49945;A0A1Y7VNT9	Q9CPX4;P29391;A0A1B0GR60;A0A1B0GRH4	Ferritin;Ferritin light chain 1	Ftl1	23.8048	24.2324	24.9359	24.9873	22.4344	23.6955	21.3408	22.6045	0.012556	1.90115	1.97128
A1BN54;Q7TPR4	A1BN54;Q7TPR4	Alpha-actinin-1	Actn1	21.9586	23.3351	22.8974	21.5806	19.3168	21.4056	20.9366	20.5222	0.0200775	1.69729	1.89764
Q9WUN2	Q9WUN2	Serine/threonine-protein kinase TBK1	Tbk1	21.5841	21.9323	22.3378	22.6545	20.7524	19.695	20.6493	19.8683	0.00183391	2.73662	1.88591
Q8CH72;A2AGS0;A2AGS1	Q8CH72	E3 ubiquitin-protein ligase TRIM32	Trim32	22.0296	22.6761	22.5637	23.5775	21.3675	21.3936	19.8305	20.7672	0.00852665	2.06922	1.87202
P60521	P60521	Gamma-aminobutyric acid receptor-associated protein-like 2	Gabarapl2	22.3448	22.6909	22.8519	23.3385	21.0603	20.083	22.5827	20.5346	0.024208	1.61604	1.74141
P11087	P11087	Collagen alpha-1(I) chain	Col1a1	25.3129	26.6647	24.6922	26.2026	22.7257	24.6743	24.3834	24.171	0.0314592	1.50225	1.72946
Q01853	Q01853	Transitional endoplasmic reticulum ATPase	Vcp	24.495	25.2302	25.293	25.5753	23.0615	23.7252	23.739	23.1879	0.00103726	2.98411	1.71997
Q8BYH7;I6L974;A0A140LIS2;A0A140LHP1	Q8BYH7;I6L974	TBC1 domain family member 17	Tbc1d17	20.2669	22.814	22.3344	22.7247	20.9522	20.4253	19.7178	20.5697	0.0475645	1.32272	1.61873
Q61753;F6ZSB7	Q61753	D-3-phosphoglycerate dehydrogenase	Phgdh	21.3038	22.0681	21.5256	22.1084	20.3801	20.9338	20.1312	19.4688	0.00575607	2.23987	1.52298
P05202	P05202	Aspartate aminotransferase, mitochondrial	Got2	21.1976	21.8504	21.0886	20.9065	20.428	19.8534	19.7109	19.5719	0.00266222	2.57476	1.36974
G5E8C3;Q8BHL4	G5E8C3;Q8BHL4	Retinoic acid-induced protein 3	Gprc5a	20.764	22.1645	22.1785	22.1479	20.9191	20.8575	20.2522	20.044	0.0200381	1.69814	1.29551
A0A2C9F2D2;Q07076	A0A2C9F2D2;Q07076	Annexin A7	Anxa7	21.4446	22.6181	21.0744	21.5422	20.8104	19.9023	20.8715	20.1888	0.0237879	1.62364	1.22657
Q9DCL9	Q9DCL9	Multifunctional protein ADE2;Phosphoribosylaminoimidazole-succinocarboxamide synthase;Phosphoribosylaminoimidazole carboxylase	Paics	21.5085	21.8346	21.2207	21.9428	20.1437	21.0647	20.3395	20.3948	0.00452771	2.34412	1.14099
P35700;B1AXW5;B1AXW6;B1AXW4	P35700;B1AXW5;B1AXW6;B1AXW4	Peroxiredoxin-1	Prdx1	25.192	25.9578	25.6772	25.6648	24.3539	24.9612	25.0912	23.5318	0.026594	1.57522	1.1384
A0A087WPL5;E9QNN1;O70133;Q3UR42	A0A087WPL5;E9QNN1;O70133	ATP-dependent RNA helicase A	Dhx9	21.404	21.9718	21.6274	21.0587	20.2645	20.6458	20.8005	19.9505	0.00666733	2.17605	1.10011
Q08093;D3Z7R6;A0A0G2JDV8;Q9DAW9	Q08093;D3Z7R6	Calponin-2;Calponin	Cnn2	21.061	21.801	22.1517	20.9963	20.2978	20.9147	20.4902	19.9687	0.0200123	1.6987	1.08467
A0A0U1RNJ1;P19096	A0A0U1RNJ1;P19096	Fatty acid synthase;[Acyl-carrier-protein] S-acetyltransferase;[Acyl-carrier-protein] S-malonyltransferase;3-oxoacyl-[acyl-carrier-protein] synthase;3-oxoacyl-[acyl-carrier-protein] reductase;3-hydroxyacyl-[acyl-carrier-protein] dehydratase;Enoyl-[acyl-carrier-protein] reductase;Oleoyl-[acyl-carrier-protein] hydrolase	Fasn	23.2781	24.7546	24.019	24.2686	22.6534	23.1681	23.1926	22.9688	0.0171447	1.76587	1.08438
P62983;A0A0A6YW67;E9Q9J0;E9Q4P0;E9Q5F6;E9QNP0;Q5SX22;P62984;P0CG49;P0CG50	P62983;A0A0A6YW67;E9Q9J0;E9Q4P0;E9Q5F6;E9QNP0;Q5SX22;P62984;P0CG49;P0CG50	Ubiquitin-40S ribosomal protein S27a;Ubiquitin;40S ribosomal protein S27a;Ubiquitin-60S ribosomal protein L40;Ubiquitin;60S ribosomal protein L40;Polyubiquitin-B;Ubiquitin;Polyubiquitin-C;Ubiquitin;Ubiquitin-related 1;Ubiquitin-related 2	Rps27a;Gm8797;Uba52;Kxd1;Ubc;Ubb	28.4802	29.0738	28.6981	28.9911	27.6661	27.7839	27.9585	27.8061	0.000514558	3.28857	1.00715
Q5SUW3;Q60760;Q5SUW0;B1ATS8;B1ATS7	Q5SUW3;Q60760	Growth factor receptor-bound protein 10	Grb10	22.7978	24.1523	23.6807	23.895	22.4124	23.2087	22.9231	22.1877	0.0448728	1.34802	0.948468
P08030;A0A1D5RLR6	P08030;A0A1D5RLR6	Adenine phosphoribosyltransferase	Aprt	20.9702	21.2115	20.5403	21.3455	19.8485	20.4866	20.688	19.4056	0.0381017	1.41906	0.909702
P62334	P62334	26S protease regulatory subunit 10B	Psmc6	21.4118	20.8157	21.4033	20.8162	20.5514	20.7477	20.2146	19.4481	0.0398604	1.39946	0.871299
Q60675;A0A1W2P7N3	Q60675;A0A1W2P7N3	Laminin subunit alpha-2	Lama2	20.9031	21.3506	21.0791	20.7747	19.7925	20.2653	20.7298	19.9182	0.0130645	1.88391	0.850445
P46935;A0A571BDN7;A0A571BEP7;V9GWV8;Q3V335;V9GXK3;V9GXS6;A0A494BAE4;A0A494B9L5;E9PXB7;G3X9H8	P46935;A0A571BDN7;A0A571BEP7	E3 ubiquitin-protein ligase NEDD4	Nedd4	25.4919	26.0474	25.8598	26.0861	24.8102	25.137	25.216	24.9491	0.00212105	2.67345	0.843236
P47911;A0A0J9YU32	P47911	60S ribosomal protein L6	Rpl6	25.2199	24.2713	25.4726	24.631	24.0626	24.229	23.9487	24.1448	0.0285842	1.54387	0.802412
P70168	P70168	Importin subunit beta-1	Kpnb1	21.0849	20.8765	22.0406	21.0154	20.4796	20.7565	20.5364	20.2288	0.0391688	1.40706	0.753981
P58252;G3UXK8;G3UZ34;A2AH85;O08810	P58252	Elongation factor 2	Eef2	25.6242	26.4001	26.2913	26.4642	25.2855	25.7689	25.6041	25.2584	0.0208437	1.68103	0.715716
A2A547;P84099	A2A547;P84099	Ribosomal protein L19;60S ribosomal protein L19	Rpl19	23.8679	24.3588	23.4009	23.8965	23.4826	22.5552	23.2582	23.3709	0.0467981	1.32977	0.714289
P51150;A0A0N4SVR6;A0A0N4SVG9	P51150	Ras-related protein Rab-7a	Rab7a	24.8749	25.3503	25.437	25.3734	24.2852	25.1433	24.5495	24.2116	0.0284139	1.54647	0.711485
P63017;Q504P4;P17156;D3Z5E2	P63017;Q504P4	Heat shock cognate 71 kDa protein	Hspa8	26.9399	27.3684	27.4196	27.4168	26.0688	27.2173	26.7266	26.369	0.0446526	1.35015	0.690737
P11499;E9Q3D6;E9PX27;E9Q0C3;D3Z1R1	P11499	Heat shock protein HSP 90-beta	Hsp90ab1	26.4184	27.142	26.8465	26.9056	25.6293	26.4684	26.3851	26.1535	0.0324172	1.48923	0.66908
P12970;V9GX35	P12970	60S ribosomal protein L7a	Rpl7a	26.0127	26.0099	25.4053	25.794	25.1636	25.3689	25.5015	24.786	0.029623	1.52837	0.600494
Q8BH64	Q8BH64	EH domain-containing protein 2	Ehd2	20.3879	20.929	21.1321	20.9317	20.2157	20.4136	20.5787	19.8188	0.0421638	1.37506	0.588468
P23242	P23242	Gap junction alpha-1 protein	Gja1	25.2764	25.2492	25.3473	25.5299	24.6168	25.3506	24.6053	24.5507	0.0295764	1.52906	0.569852
Q9WU78	Q9WU78	Programmed cell death 6-interacting protein	Pdcd6ip	24.7763	24.7339	24.6296	25.064	24.1147	24.5062	24.3844	24.4092	0.0117347	1.93053	0.447306
G3X961;G3UZG5;G3UZ63;Q921I2;G3UZF2	G3X961;G3UZG5;G3UZ63;Q921I2	Kelch domain-containing protein 4	Klhdc4	25.4235	25.3079	24.9616	25.2842	24.5074	24.8572	24.8308	25.0512	0.0279176	1.55412	0.432622
F8WJ41;P62245;D3YVB4;D3Z712	F8WJ41;P62245;D3YVB4;D3Z712	40S ribosomal protein S15a	Rps15a	23.2884	23.7922	23.3709	23.4671	23.9766	23.8863	23.8411	23.7195	0.0220318	1.65695	-0.376194
Q9D8E6	Q9D8E6	60S ribosomal protein L4	Rpl4	27.7491	27.3903	27.3248	27.458	27.7982	27.9973	27.8785	27.9067	0.00666273	2.17635	-0.414645
O35129;F6QPR1;F6Q8V7	O35129;F6QPR1	Prohibitin-2	Phb2	24.11	23.7953	24.665	24.2575	24.5822	24.8591	24.6025	24.7342	0.0438763	1.35777	-0.487566
P62911;P17932	P62911	60S ribosomal protein L32	Rpl32	26.238	25.6992	25.9059	25.9802	26.8062	26.3566	26.3522	26.3322	0.019492	1.71014	-0.505975
P97351	P97351	40S ribosomal protein S3a	Rps3a	25.2885	24.7622	24.9812	25	25.6887	25.7528	25.3411	25.5271	0.00699372	2.15529	-0.569473
Q6ZWN5;F7CJS8;D3YWH9;Q9CXW7;D3Z673;D3YUV6	Q6ZWN5;F7CJS8;D3YWH9;Q9CXW7	40S ribosomal protein S9	Rps9	27.5779	26.4527	26.9289	27.2132	27.6819	27.7102	27.6578	27.5149	0.0479753	1.31898	-0.598004
P62281;A0A1B0GRR3;A0A1B0GSE8	P62281;A0A1B0GRR3;A0A1B0GSE8	40S ribosomal protein S11	Rps11	25.5465	24.966	24.7753	25.1181	25.8561	25.8734	25.6595	25.5401	0.0135833	1.86699	-0.630872
P28301	P28301	Protein-lysine 6-oxidase	Lox	23.4527	23.2334	24.2926	23.6604	24.0306	24.4465	24.5042	24.5315	0.0311567	1.50645	-0.718429
P14148;F6XI62	P14148;F6XI62	60S ribosomal protein L7	Rpl7	25.9771	25.1032	26.0867	25.4826	26.8553	26.3673	26.1527	26.4702	0.0257876	1.58859	-0.799002
P57716	P57716	Nicastrin	Ncstn	20.9487	21.232	21.0574	21.4448	21.7295	22.3542	22.1023	22.0067	0.00200196	2.69854	-0.877477
G3UYV7;P62858	G3UYV7;P62858	40S ribosomal protein S28	Rps28	21.9651	21.641	21.7051	21.9626	23.4307	22.5759	23.7209	21.9893	0.0337723	1.47144	-1.11073
O08795	O08795	Glucosidase 2 subunit beta	Prkcsh	20.4559	20.6283	21.992	20.6478	21.7796	22.1959	22.3897	22.4148	0.0168223	1.77411	-1.26399
Q9DC51	Q9DC51	Guanine nucleotide-binding protein G(k) subunit alpha	Gnai3	21.0083	22.0514	22.8071	21.9408	21.9873	20.1303	19.9374	19.7784	0.0563705	1.24895	1.49354
P19324;A0A140LHR4;A0A140LHK0;A0A140LHD6	P19324	Serpin H1	Serpinh1	27.9585	27.8357	28.2612	28.1604	28.0945	28.5855	28.3858	28.4751	0.0590782	1.22857	-0.331292
Q03265;D3Z6F5;D6RJ16	Q03265;D3Z6F5	ATP synthase subunit alpha, mitochondrial;ATP synthase subunit alpha	Atp5a1	25.7941	25.5679	26.9584	26.8266	27.2324	27.2806	27.5254	26.7437	0.0585414	1.23254	-0.908772
Q9R1Q9;Q3TKX1;B7FAU3	Q9R1Q9;Q3TKX1;B7FAU3	V-type proton ATPase subunit S1	Atp6ap1	21.6908	21.2891	21.8583	21.6685	21.7513	22.0844	22.0238	21.9539	0.058857	1.2302	-0.326682
Q5SXR6;Q68FD5	Q5SXR6;Q68FD5	Clathrin heavy chain;Clathrin heavy chain 1	Cltc	23.2103	24.1781	24.0385	23.7114	23.1001	23.6633	22.8632	22.867	0.0599688	1.22207	0.661175
E9Q740;F8VQC1	E9Q740;F8VQC1	Signal recognition particle subunit SRP72	Srp72	23.3079	21.005	21.3037	20.8349	20.6758	19.6827	20.1469	20.4222	0.0646578	1.18938	1.38097
P60843;Q8BTU6;P10630;A0A338P6X5;E9Q561;D6RJ60;D6RJ11;A0A0N4SVM5;A2AFK7;E9PV04;A0A0N4SVP8;Q91VC3	P60843;Q8BTU6;P10630	Eukaryotic initiation factor 4A-I;Eukaryotic initiation factor 4A-II;Eukaryotic initiation factor 4A-II, N-terminally processed	Eif4a1;Eif4a2	24.1006	24.5416	24.4183	24.5064	23.6526	24.2087	24.2034	23.9926	0.06193	1.2081	0.377423
P62717;A0A1D5RLW5;A0A1D5RM85;A0A1D5RME4;A0A1D5RM79;A0A1D5RMC7	P62717;A0A1D5RLW5;A0A1D5RM85;A0A1D5RME4;A0A1D5RM79	60S ribosomal protein L18a	Rpl18a	28.5568	27.4918	28.0905	27.9898	28.7435	28.5375	28.4104	28.5135	0.0642314	1.19225	-0.519004
Q02257;Q02248;E9Q6A9;F7BAC9;F7CRC6	Q02257	Junction plakoglobin	Jup	25.9528	26.0199	25.3073	26.2788	26.2455	26.5147	26.2386	26.9402	0.0652444	1.18546	-0.595064
Q9R0P5	Q9R0P5	Destrin	Dstn	21.8004	21.6618	21.0006	20.4131	20.0879	20.9022	20.4139	20.0737	0.0638531	1.19482	0.849535
A0A0A0MQF6;P16858;A0A1D5RLD8;S4R1W1;S4R257;S4R1W8;V9GX06;A0A0R4J0X7;S4R2G5;Q64467;S4R1N5;V9GXA7	A0A0A0MQF6;P16858;A0A1D5RLD8;S4R1W1;S4R257	Glyceraldehyde-3-phosphate dehydrogenase	Gapdh;Gm3839	26.7935	27.4398	26.9597	27.4792	26.4135	27.1304	26.5799	26.4332	0.0699708	1.15508	0.52879
P42932;H3BL49;H3BJB6;H3BLL1;H3BKG2	P42932;H3BL49;H3BJB6	T-complex protein 1 subunit theta	Cct8	21.5052	23.605	22.7688	22.5179	20.2575	22.7217	20.8423	20.2319	0.0724543	1.13994	1.58588
P14206;A0A1L1SUK3;A0A1L1SRW0	P14206;A0A1L1SUK3	40S ribosomal protein SA	Rpsa	21.7434	22.2036	20.8131	21.8021	22.2328	23.9169	23.116	21.9273	0.0747775	1.12623	-1.15771
O54724	O54724	Polymerase I and transcript release factor	Ptrf	23.8654	24.445	23.6965	24.8962	23.2223	24.0347	23.4707	23.4013	0.07765	1.10986	0.693508
P09055	P09055	Integrin beta-1	Itgb1	26.1603	26.3002	26.4385	26.2271	26.2492	26.6767	26.5195	26.6523	0.0786352	1.10438	-0.242873
P62702;V9GWY0	P62702	40S ribosomal protein S4, X isoform	Rps4x	25.288	25.0358	24.7357	24.8974	25.3496	25.4663	25.381	25.0356	0.0778428	1.10878	-0.318885
A0A140T8T4;P51410;A0A0G2JES3;D3Z629;D3YZT0;A0A0G2JFQ3;S4R1R7	A0A140T8T4;P51410;A0A0G2JES3;D3Z629	60S ribosomal protein L9	Rpl9	22.878	23.3087	20.4885	23.1701	24.0191	24.3763	23.5507	23.6938	0.0800823	1.09646	-1.44865
B7ZNJ1;A0A087WS56;B9EHT6;A0A087WSN6;Q3UHL6;A0A087WR50;P11276;Q4KL80;A0A087WQE0;A0A087WS99	B7ZNJ1;A0A087WS56;B9EHT6;A0A087WSN6;Q3UHL6;A0A087WR50;P11276	Fibronectin;Anastellin	Fn1	24.0838	24.112	24.3178	24.5999	24.388	24.7597	24.4702	24.7697	0.0848606	1.07129	-0.318554
Q04857	Q04857	Collagen alpha-1(VI) chain	Col6a1	23.6107	26.126	22.4287	25.0674	21.4289	23.9329	22.3251	19.7943	0.0854868	1.0681	2.4379
A0A0R4J0Z1;P08003	A0A0R4J0Z1;P08003	Protein disulfide-isomerase A4	Pdia4	24.53	24.5163	24.7378	24.3952	24.4591	25.0043	25.1814	24.9241	0.0865342	1.06281	-0.34739
A2ADH1;Q9CQY5	A2ADH1;Q9CQY5	Magnesium transporter protein 1	Magt1	20.3625	21.6582	21.7099	19.975	21.9426	22.3373	21.1983	22.4524	0.0919992	1.03622	-1.05622
E9PX70;Q60847	E9PX70;Q60847	Collagen alpha-1(XII) chain	Col12a1	23.7939	23.723	24.1418	24.0858	23.8788	24.4585	24.3174	24.6489	0.0914377	1.03887	-0.389779
O55242	O55242	Sigma non-opioid intracellular receptor 1	Sigmar1	20.9809	22.779	22.9133	21.3704	22.9673	22.8679	23.0022	23.2348	0.0884253	1.05342	-1.00711
P35564	P35564	Calnexin	Canx	24.3035	23.678	24.9031	24.3529	24.6041	25.3019	24.7444	24.9477	0.0904418	1.04363	-0.590134
Q9CXW4;A2BH06	Q9CXW4;A2BH06	60S ribosomal protein L11	Rpl11	23.4882	23.6815	23.4358	23.4505	23.5701	24.268	24.2113	23.5957	0.0920666	1.0359	-0.397271
B2RWE8;Q8BGD9	B2RWE8;Q8BGD9	Eukaryotic translation initiation factor 4B	Eif4b	21.7578	20.9145	19.7995	20.8885	20.3602	19.2543	20.4203	18.8002	0.0942921	1.02552	1.13133
A0A2U3TZ67;E9PUD2;Q8K1M6	A0A2U3TZ67;E9PUD2;Q8K1M6	Dynamin-1-like protein	Dnm1l	21.6475	21.4696	20.1979	21.6138	20.5898	20.3055	21.0157	20.0724	0.116666	0.933055	0.736372
A2AKI5;P43406	A2AKI5;P43406	Integrin alpha-V;Integrin alpha-V heavy chain;Integrin alpha-V light chain	Itgav	23.1853	23.5223	23.6478	23.3717	23.2999	24.0609	23.8933	23.8868	0.118673	0.925647	-0.35343
E9Q421;Q8BXX3;Q8BL63;Q9CXY9	E9Q421;Q8BXX3;Q8BL63;Q9CXY9	GPI-anchor transamidase	Pigk	20.8472	20.9984	20.8377	20.5777	19.1624	20.4107	20.2421	20.7696	0.10985	0.959201	0.669038
E9Q557;E9PZW0	E9Q557;E9PZW0	Desmoplakin	Dsp	26.0874	26.1531	25.1961	25.8056	26.0828	26.2965	26.2068	26.3465	0.110426	0.956927	-0.422594
H3BL37;O08784;H3BIX0;F6R3V4	H3BL37;O08784;H3BIX0;F6R3V4	Treacle protein	Tcof1	24.2301	24.1879	22.4024	23.1705	21.45	22.439	22.5866	23.3171	0.122354	0.912383	1.04952
I7HLV2;Q6ZWV3;P86048;A0A1B0GXC3	I7HLV2;Q6ZWV3;P86048	60S ribosomal protein L10;60S ribosomal protein L10-like	Rpl10;Rpl10l	24.5755	23.5516	24.3988	24.4899	24.8825	25.1776	24.3043	24.8522	0.115114	0.93887	-0.550219
Q3TMX0;O08992;H3BLG5;A2AKJ9;A2AKJ6	Q3TMX0;O08992;H3BLG5;A2AKJ9;A2AKJ6	Syntenin-1	Sdcbp	26.041	25.5917	25.3054	25.7937	25.3163	25.6	25.2544	25.2493	0.112651	0.948264	0.327961
Q8R429;O55143	Q8R429;O55143	Sarcoplasmic/endoplasmic reticulum calcium ATPase 1;Sarcoplasmic/endoplasmic reticulum calcium ATPase 2	Atp2a1;Atp2a2	21.0045	22.1694	21.2529	21.5872	20.3201	21.5354	20.8754	20.6425	0.116485	0.93373	0.660158
P02463;A0A1B0GRC0;A0A1B0GSI7;F7CK55	P02463;A0A1B0GRC0;A0A1B0GSI7;F7CK55	Collagen alpha-1(IV) chain;Arresten	Col4a1;Col4a5	20.9382	21.2136	21.4761	21.7305	20.3448	21.7146	20.2014	20.1224	0.121502	0.915415	0.743779
P11983;F2Z483	P11983	T-complex protein 1 subunit alpha	Tcp1	23.1362	23.6292	23.4126	23.4345	20.6773	23.5224	21.6341	22.9923	0.117215	0.931016	1.19662
P14131	P14131	40S ribosomal protein S16	Rps16	23.3782	23.6543	23.5925	23.7441	24.1853	24.6407	24.3242	23.3651	0.106527	0.972541	-0.536546
P17095;Q3TE85;A0A338P6E8;A0A338P6F6	P17095;Q3TE85;A0A338P6E8;A0A338P6F6	High mobility group protein HMG-I/HMG-Y	Hmga1	21.1955	20.7633	20.1717	20.0097	21.5455	22.6079	20.59	21.085	0.120486	0.919065	-0.922065
P27773;F6Q404	P27773	Protein disulfide-isomerase A3	Pdia3	26.9079	28.0172	28.4595	27.1196	27.9532	28.4556	28.4688	28.5822	0.1093	0.96138	-0.738886
Q8C266;P35278;A2A5F6;A2A5F5;Q9CQD1;P61021	Q8C266;P35278;A2A5F6;A2A5F5;Q9CQD1;P61021	Ras-related protein Rab-5C;Ras-related protein Rab-5A;Ras-related protein Rab-5B	Rab5c;Rab5a;Rab5b	22.8454	23.2738	22.8955	20.8464	20.1761	21.0803	22.5835	19.8291	0.109222	0.961688	1.54803
W4VSN7;P47915;A0A1L1SS27;A0A1L1SUN1;A0A1L1STJ3	W4VSN7;P47915;A0A1L1SS27;A0A1L1SUN1	60S ribosomal protein L29	Gm3550;Rpl29	25.408	24.3789	25.0612	24.8453	24.4147	20.8242	23.8248	24.3278	0.122913	0.910401	1.57546
P51881	P51881	ADP/ATP translocase 2;ADP/ATP translocase 2, N-terminally processed	Slc25a5	25.0281	24.8572	25.2538	24.9846	24.9186	25.5153	25.6928	25.3643	0.114315	0.941898	-0.341795
P60335;E9Q7D8;P57722;A0A2R8VI15;A0A2R8W6U6	P60335	Poly(rC)-binding protein 1	Pcbp1	23.5152	24.9125	23.3932	24.2091	22.8008	23.4636	23.4977	23.4366	0.118445	0.926482	0.707825
P62806	P62806	Histone H4	Hist1h4a	26.0013	28.9819	24.8577	27.7803	24.881	26.1295	25.2616	23.6205	0.116642	0.933147	1.93216
P62960;A2BGG7;A0A0A0MQD2;B2RUF0;Q9Z2C8;Q9JKB3	P62960;A2BGG7	Nuclease-sensitive element-binding protein 1	Ybx1	24.4196	24.7826	24.0537	24.0424	23.1728	23.5673	24.1722	24.1062	0.101447	0.993762	0.569934
P68181;A0A0G2JFT9;H6TMF5;P05132	P68181;A0A0G2JFT9;H6TMF5;P05132	cAMP-dependent protein kinase catalytic subunit beta;cAMP-dependent protein kinase catalytic subunit alpha	Prkacb;Prkaca	20.625	21.5275	21.6073	21.355	20.064	20.5587	21.4212	20.403	0.117978	0.9282	0.666969
Q61553;A0A0G2JDU7	Q61553	Fascin	Fscn1	22.1673	22.7829	22.7375	23.0711	21.9837	22.6696	22.3185	21.7959	0.114602	0.940807	0.497799
Q6P5E4;G3UYG7;G3UZU8;G3UY73	Q6P5E4	UDP-glucose:glycoprotein glucosyltransferase 1	Uggt1	24.5423	24.9156	25.0115	24.728	24.7504	25.1676	25.1549	25.2904	0.112578	0.948547	-0.291473
Q91ZA3;H3BL62;D3YWM4;H3BK61;D3YZC0;H3BKW6;H3BJR0	Q91ZA3	Propionyl-CoA carboxylase alpha chain, mitochondrial	Pcca	27.8237	28.276	28.8174	28.2855	28.3268	28.6965	29.1443	29.0558	0.116893	0.932211	-0.505191
Q9Z1Q5	Q9Z1Q5	Chloride intracellular channel protein 1	Clic1	21.2866	21.0307	20.4055	21.6846	20.5663	20.9694	19.904	20.4522	0.119716	0.921849	0.628821
Q61171;D3Z4A4	Q61171;D3Z4A4	Peroxiredoxin-2	Prdx2	23.1276	24.2042	23.0878	23.2721	23.0065	23.1134	20.96	22.5827	0.12427	0.905635	1.00729
E9QAI5;G3UWN2;B2RQC6;E9QAT6	E9QAI5;G3UWN2;B2RQC6;E9QAT6	CAD protein;Glutamine-dependent carbamoyl-phosphate synthase;Aspartate carbamoyltransferase;Dihydroorotase	Cad	20.727	21.1812	20.9072	20.6043	19.864	20.3067	21.0889	19.0937	0.128912	0.889706	0.766603
O35988	O35988	Syndecan-4	Sdc4	26.1875	25.4396	24.9018	25.5531	24.8752	24.947	25.1023	25.2277	0.130369	0.884825	0.482466
Q6XLQ8;G3V004;O35887;G3UXA8;G3UXA3;G3UWV3;G3UWR0	Q6XLQ8;G3V004;O35887;G3UXA8	Calumenin	Calu	23.4002	23.4975	23.413	23.4874	23.7091	24.1279	23.3237	24.6773	0.130506	0.88437	-0.510009
Q8R2G6	Q8R2G6	Coiled-coil domain-containing protein 80	Ccdc80	24.6505	24.6183	24.2977	24.6729	23.0284	23.6109	24.6112	24.3643	0.127936	0.893006	0.656148
Q9JKR6;F6TRP3;A0A1L1SQ34;E0CYZ2	Q9JKR6	Hypoxia up-regulated protein 1	Hyou1	24.403	24.129	24.5095	24.1608	24.4535	24.6694	24.2921	24.7715	0.134019	0.872834	-0.246052
A0A3B2WBH9;A0A3B2WCN9;Q9Z0U1;Q921G9;Q9QXY1	A0A3B2WBH9;A0A3B2WCN9;Q9Z0U1	Tight junction protein ZO-2	Tjp2	22.163	21.7203	20.7444	21.4096	20.977	20.8096	21.3874	20.1461	0.13583	0.867005	0.679312
F2Z456;Q9DCN2	F2Z456;Q9DCN2	NADH-cytochrome b5 reductase;NADH-cytochrome b5 reductase 3;NADH-cytochrome b5 reductase 3 membrane-bound form;NADH-cytochrome b5 reductase 3 soluble form	Cyb5r3	21.8337	21.2703	22.828	20.4799	22.2371	22.7457	22.3508	22.5549	0.136923	0.863524	-0.869164
Q99LC5	Q99LC5	Electron transfer flavoprotein subunit alpha, mitochondrial	Etfa	23.209	24.1001	24.6038	23.73	23.8554	24.5554	25.1017	24.8728	0.137686	0.861111	-0.685586
Q9D0F3;D3Z5B9	Q9D0F3	Protein ERGIC-53	Lman1	23.6739	23.8056	23.8348	23.462	23.6581	23.929	23.9788	24.4253	0.142896	0.844981	-0.303753
Q8BHN3	Q8BHN3	Neutral alpha-glucosidase AB	Ganab	23.9506	24.2593	24.7258	24.5267	24.2822	24.9835	24.8713	24.8818	0.144189	0.841068	-0.389091
P62821;Q5SW88;Q5SW87	P62821;Q5SW88;Q5SW87	Ras-related protein Rab-1A	Rab1A;Rab1	23.8409	24.1547	24.2761	24.1658	23.6592	24.2201	23.8509	23.4347	0.146594	0.833882	0.318153
Q3TN15;Q9ES74	Q3TN15;Q9ES74	Serine/threonine-protein kinase Nek7	Nek7	20.6864	21.321	20.9695	21.292	22.5214	21.9488	21.5556	20.825	0.145869	0.836037	-0.645482
Q8CBM2;A2AL85;Q8BSY0;A2AL71;A2AL77;A2AL83;A2AL79;Q9CR06;Q6P8S1;A2AL74;A2AL78;A2AL76;A2AL75;Q3TU40;A2AL81	Q8CBM2;A2AL85;Q8BSY0	Aspartyl/asparaginyl beta-hydroxylase	Asph	24.956	25.0725	25.2241	25.1385	24.8555	25.6048	25.6674	25.5963	0.147806	0.830308	-0.333206
E9Q855;Q3UXS0;O35609	E9Q855;Q3UXS0;O35609	Secretory carrier-associated membrane protein 3	Scamp3	21.0358	21.1311	22.6735	22.7263	19.9566	21.6176	21.6807	19.6556	0.152607	0.816425	1.16406
Q9CQM8;O09167	Q9CQM8;O09167	60S ribosomal protein L21	Rpl21	27.3602	26.3776	26.9274	26.8781	27.3714	27.399	26.9346	27.3276	0.154537	0.810967	-0.372338
P51655;Q8R3X6;Q9R087	P51655	Glypican-4;Secreted glypican-4	Gpc4	26.1867	25.2272	25.5823	25.8259	25.3606	25.2949	25.507	25.3087	0.155242	0.80899	0.337732
P61620;A2ATT9;Q9CYJ6;Q9JLR1	P61620;A2ATT9;Q9CYJ6;Q9JLR1	Protein transport protein Sec61 subunit alpha isoform 1;Protein transport protein Sec61 subunit alpha isoform 2	Sec61a1;Sec61a2	21.032	21.2302	21.4271	21.3194	20.9197	21.3871	20.6758	19.7242	0.161008	0.793151	0.57548
P80317;A0A571BEL9;B1AT05;Q61390	P80317;A0A571BEL9	T-complex protein 1 subunit zeta	Cct6a	22.1714	23.2319	22.4294	22.5197	20.1999	22.3199	22.164	22.1306	0.160034	0.795788	0.884498
Q3TML0;Q922R8	Q3TML0;Q922R8	Protein disulfide-isomerase A6	Pdia6	25.6374	25.9379	26.1474	25.8956	25.7479	26.4977	26.2682	26.3498	0.159263	0.797886	-0.311328
Q76MZ3;H3BIV7;H3BLQ0;H3BLE7;Q3TTF6;H3BKU1;G3UWS4;Q7TNP2	Q76MZ3;H3BIV7;H3BLQ0;H3BLE7;Q3TTF6;H3BKU1;G3UWS4;Q7TNP2	Serine/threonine-protein phosphatase 2A 65 kDa regulatory subunit A alpha isoform;Serine/threonine-protein phosphatase 2A 65 kDa regulatory subunit A beta isoform	Ppp2r1a;Ppp2r1b	21.2104	20.9435	20.6637	22.2169	20.7794	20.8051	20.915	19.6107	0.160695	0.793998	0.731075
Q8CBB6;Q8CGP2;Q8CGP1;Q6ZWY9;Q64525;Q64478;Q64475;P10854;P10853;Q9D2U9;Q8CGP0;Q64524;P70696	Q8CBB6;Q8CGP2;Q8CGP1;Q6ZWY9;Q64525;Q64478;Q64475;P10854;P10853;Q9D2U9;Q8CGP0;Q64524	Histone H2B;Histone H2B type 1-P;Histone H2B type 1-K;Histone H2B type 1-C/E/G;Histone H2B type 2-B;Histone H2B type 1-H;Histone H2B type 1-B;Histone H2B type 1-M;Histone H2B type 1-F/J/L;Histone H2B type 3-A;Histone H2B type 3-B;Histone H2B type 2-E	Hist1h2br;Hist1h2bp;Hist1h2bk;Hist1h2bc;Hist2h2bb;Hist1h2bh;Hist1h2bb;Hist1h2bm;Hist1h2bf;Hist3h2ba;Hist3h2bb;Hist2h2be	25.6022	27.7971	24.6246	26.8624	24.9747	24.9787	25.6482	20.2101	0.165662	0.780776	2.26866
Q62095;P16381;Q62167;Q3V086;Q61496	Q62095;P16381;Q62167	ATP-dependent RNA helicase DDX3Y;Putative ATP-dependent RNA helicase Pl10;ATP-dependent RNA helicase DDX3X	Ddx3y;D1Pas1;Ddx3x	20.5074	22.3478	22.27	22.5126	22.0515	20.4168	21.0892	19.904	0.164991	0.782539	1.04408
P62830;A2A6F8	P62830	60S ribosomal protein L23	Rpl23	23.561	23.4339	22.6843	23.5766	23.2733	25.0625	23.4659	24.3757	0.168813	0.772595	-0.7304
Q6ZWZ4;P47964	Q6ZWZ4;P47964	60S ribosomal protein L36	Rpl36	21.0218	24.066	20.1297	21.3574	24.5854	24.4022	20.889	24.374	0.170069	0.769374	-1.91891
Q8BMK4	Q8BMK4	Cytoskeleton-associated protein 4	Ckap4	26.1165	26.1773	26.6465	26.4518	26.2916	26.6223	26.7062	26.8224	0.168923	0.772312	-0.262628
Q9CZ13;A0A0A6YWX6;A0A0A6YW82	Q9CZ13	Cytochrome b-c1 complex subunit 1, mitochondrial	Uqcrc1	23.3644	23.7673	24.0185	23.9068	23.6035	24.829	24.5009	24.0233	0.16974	0.770215	-0.474901
Q9Z110;H3BKK0	Q9Z110	Delta-1-pyrroline-5-carboxylate synthase;Glutamate 5-kinase;Gamma-glutamyl phosphate reductase	Aldh18a1	21.0718	22.7836	23.2949	22.4575	22.614	23.285	23.6582	23.3598	0.16562	0.780888	-0.827311
B7FAV1;B7FAU9;Q8BTM8;F6XC15;J3JS91;F6Z2C0;A0A668KLG7	B7FAV1;B7FAU9;Q8BTM8	Filamin-A	Flna	25.6109	26.5812	25.7572	25.5328	25.2751	25.7402	25.4654	25.3835	0.172274	0.763781	0.404457
A0A0G2JDW7;Q6ZWU9;A0A0G2JG29;Q6ZWY3;A0A0G2JEX7;D6RH49;D3YYB0	A0A0G2JDW7;Q6ZWU9;A0A0G2JG29	40S ribosomal protein S27	Rps27	24.0576	24.2635	23.2239	23.7913	24.0692	24.1539	24.4109	24.0637	0.205102	0.688029	-0.340319
A0A0R4J1Y7;E9PXX7;Q91W90	A0A0R4J1Y7;E9PXX7;Q91W90	Thioredoxin domain-containing protein 5	Txndc5	25.1533	25.0722	25.6386	25.3393	25.2198	25.8613	25.5569	25.6449	0.191242	0.718416	-0.269849
A0A1L1SQA8;P62852	A0A1L1SQA8;P62852	40S ribosomal protein S25	Rps25	23.3355	20.7245	22.7445	23.2857	23.7339	24.1301	23.0684	23.0893	0.190799	0.719425	-0.982872
A0A1L1SV25;P57780;E9Q2W9;D3Z761;D3Z0L8;A0A1L1SVJ6;Q9JI91;O88990;A0A1Y7VMW4;Q91ZE6;E9PX29	A0A1L1SV25;P57780;E9Q2W9	Alpha-actinin-4	Actn4	23.5107	24.2329	24.677	24.5055	23.5739	24.1804	23.9557	23.1922	0.183569	0.736201	0.506012
E0CZ27;F8WI35;A0A1W2P768;P84244;P84228;P68433;P02301;E0CYN1;E0CYR7	E0CZ27;F8WI35;A0A1W2P768;P84244;P84228;P68433;P02301	Histone H3;Histone H3.3;Histone H3.2;Histone H3.1;Histone H3.3C	H3f3a;Hist1h3b;Hist1h3a;H3f3c	24.0899	27.6562	23.7183	26.3697	23.4536	25.3849	23.8739	22.7086	0.193346	0.713665	1.60327
D3YYV8;P47962	D3YYV8;P47962	60S ribosomal protein L5	Rpl5	23.9735	22.8127	23.6335	23.2259	23.6784	24.1751	23.6978	23.714	0.196089	0.707547	-0.404948
P61750;E9Q798;F6UFB9	P61750;E9Q798;F6UFB9	ADP-ribosylation factor 4	Arf4	20.9026	20.8456	23.3608	23.3033	19.673	20.3528	22.8865	19.3678	0.201468	0.695794	1.53303
E9QN70;P02469	E9QN70;P02469	Laminin subunit beta-1	Lamb1	22.5394	25.4871	22.3844	24.2364	22.0973	22.4376	22.6648	23.0521	0.201275	0.696209	1.09885
F8VQJ3;P02468	F8VQJ3;P02468	Laminin subunit gamma-1	Lamc1	23.466	25.0224	23.6172	24.9519	23.1728	23.8603	23.8593	23.4256	0.18036	0.743859	0.684867
O54774	O54774	AP-3 complex subunit delta-1	Ap3d1	25.1307	25.5347	24.7234	24.6527	23.0337	23.7479	24.9313	25.1175	0.184471	0.734073	0.802786
P08752;A0A0A6YWA9;B2RSH2;A2AE32;P20612;P18872;Q3V3I2;P50149;A2A610;A2AE31;Q8C040;D3Z2M7;Q8BHK8;F6QPU5;Q66L47;Q8CGK7	P08752;A0A0A6YWA9	Guanine nucleotide-binding protein G(i) subunit alpha-2	Gnai2	26.2599	26.5962	26.4041	26.6182	25.6139	26.1874	26.5261	26.3196	0.198683	0.701838	0.30781
P10493	P10493	Nidogen-1	Nid1	20.7647	23.4273	20.6769	21.9514	20.6394	21.1406	20.1593	20.7633	0.177845	0.749958	1.02938
P26443	P26443	Glutamate dehydrogenase 1, mitochondrial	Glud1	21.1423	20.0759	20.9591	21.9455	21.9149	22.4171	20.9985	21.7006	0.183309	0.736817	-0.727106
P27659;A0A087WQK0;A0A087WNS0;A0A2R8VHN4;Q9CQ09;E9PWZ3	P27659;A0A087WQK0	60S ribosomal protein L3	Rpl3	27.8281	26.9764	27.5427	27.5298	28.1555	27.8493	27.6009	27.5699	0.197429	0.704589	-0.324611
P38647	P38647	Stress-70 protein, mitochondrial	Hspa9	27.3584	27.9413	28.106	27.9298	27.7671	27.9969	28.6722	28.4764	0.188042	0.725745	-0.394283
P52480;A0A1L1SU37;A0A1L1SQV8;A0A1L1SSN6;A0A1L1STV8;A0A1L1SUV0;A0A1L1ST52;A0A1L1SVH2;E9Q509;G3X925;P53657	P52480	Pyruvate kinase PKM	Pkm	25.8662	26.9641	26.9242	26.3296	25.5936	26.3575	25.9712	26.3501	0.205664	0.686841	0.45291
P61514;A0A1D5RL86	P61514;A0A1D5RL86	60S ribosomal protein L37a	Rpl37a	21.7945	19.8089	21.068	20.3056	21.2922	21.419	21.3481	21.4082	0.203556	0.691316	-0.622639
P63038;D3Z2F2;D3Z7J9	P63038	60 kDa heat shock protein, mitochondrial	Hspd1	26.824	27.2082	27.5516	27.4628	27.2144	27.4248	27.9972	27.7908	0.200773	0.697295	-0.345157
P84104	P84104	Serine/arginine-rich splicing factor 3	Srsf3	22.1348	22.9048	22.7496	20.5184	21.372	20.815	21.1423	21.6103	0.190875	0.719252	0.841981
Q08288;D3Z5X8;D3Z7N3;D3Z345	Q08288	Cell growth-regulating nucleolar protein	Lyar	23.4618	23.3244	23.3073	23.3401	22.8838	20.9992	23.3744	22.9288	0.175543	0.755616	0.811847
Q62351;Q8C872	Q62351;Q8C872	Transferrin receptor protein 1	Tfrc	23.6941	23.8725	24.4264	24.2415	23.9905	24.8408	24.4262	24.399	0.190943	0.719096	-0.355499
Q62356	Q62356	Follistatin-related protein 1	Fstl1	21.4596	20.7239	21.9067	20.9652	21.0618	20.6768	20.7811	20.9541	0.203498	0.691439	0.395402
Q64285	Q64285	Bile salt-activated lipase	Cel	20.5942	24.5192	20.4218	23.718	21.0718	21.1832	20.6759	20.1977	0.205666	0.686838	1.53116
Q7TNV0;E9Q8Y1;D3YVJ6	Q7TNV0;E9Q8Y1;D3YVJ6	Protein DEK	Dek	24.5074	23.9453	23.1049	24.1595	23.3981	23.675	23.5622	23.2754	0.196642	0.706324	0.451606
Q9DB77;A0A140LI98	Q9DB77	Cytochrome b-c1 complex subunit 2, mitochondrial	Uqcrc2	23.294	23.8769	23.583	23.472	22.7756	23.6405	23.0696	23.4408	0.204316	0.689699	0.324868
Q9DC23	Q9DC23	DnaJ homolog subfamily C member 10	Dnajc10	21.5793	20.9992	20.2615	21.3185	20.2793	21.0212	20.8209	19.5997	0.203714	0.690979	0.609325
Q9QZQ8	Q9QZQ8	Core histone macro-H2A.1	H2afy	20.4861	22.6135	20.6671	20.9255	20.7487	20.7294	20.3831	18.7396	0.185	0.732828	1.02289
Q61543;F8WHM5;F6RSH1	Q61543;F8WHM5	Golgi apparatus protein 1	Glg1	21.0271	21.106	20.5262	20.633	20.1893	20.6736	20.9022	20.3093	0.211655	0.674371	0.304469
A0A0G2JEU1;P47738;A0A0G2JFQ0;D3YYF3;A0A0G2JF60	A0A0G2JEU1;P47738;A0A0G2JFQ0	Aldehyde dehydrogenase, mitochondrial	Aldh2	21.4388	23.0916	23.8399	23.0425	20.585	20.5341	24.1598	20.6614	0.230478	0.63737	1.36812
A0A2I3BQL9;A0A0R4J0G0;Q8BH04;A0A2I3BS39;A0A2I3BRX1	A0A2I3BQL9;A0A0R4J0G0;Q8BH04;A0A2I3BS39;A0A2I3BRX1	Phosphoenolpyruvate carboxykinase [GTP], mitochondrial	Pck2	21.4411	22.0391	22.2452	22.2206	22.1531	22.2767	23.4285	22.069	0.22869	0.640752	-0.495297
P10852;A0A0U1RP98;A0A0U1RPL8	P10852;A0A0U1RP98;A0A0U1RPL8	4F2 cell-surface antigen heavy chain	Slc3a2	21.1282	20.9446	20.6533	20.487	20.3478	22.9529	21.6363	21.2693	0.229061	0.640049	-0.748302
S4R1N1;P14869	S4R1N1;P14869	60S acidic ribosomal protein P0	Rplp0	21.7898	22.7351	20.9758	22.6282	21.2249	21.7409	21.8803	20.5053	0.22647	0.644989	0.694391
P20029	P20029	78 kDa glucose-regulated protein	Hspa5	28.113	28.8653	28.0068	28.9312	28.3397	29.693	28.9539	28.93	0.223927	0.649893	-0.500068
P23116	P23116	Eukaryotic translation initiation factor 3 subunit A	Eif3a	21.5404	21.8759	20.6944	22.0939	22.0576	22.4466	21.7304	21.8496	0.222428	0.652811	-0.469867
P37889	P37889	Fibulin-2	Fbln2	20.5196	20.5377	20.958	20.4113	22.1136	20.5217	20.7403	21.061	0.226185	0.645536	-0.502503
P48962;Q3V132	P48962	ADP/ATP translocase 1	Slc25a4	25.719	25.8027	26.2008	25.8759	25.7298	26.2935	26.2105	26.2769	0.229099	0.639978	-0.228073
Q9R0X4;Q32MW3	Q9R0X4;Q32MW3	Acyl-coenzyme A thioesterase 9, mitochondrial;Acyl-coenzyme A thioesterase 10, mitochondrial	Acot9;Acot10	20.655	20.6614	21.0938	21.47	20.8036	19.3225	20.4911	20.9839	0.225302	0.647236	0.569751
Q8CGK3	Q8CGK3	Lon protease homolog, mitochondrial	Lonp1	22.6148	22.8721	23.7587	22.9455	22.8219	23.4122	24.117	23.8461	0.230133	0.638021	-0.501546
P48678;D3YUF7	P48678	Prelamin-A/C;Lamin-A/C	Lmna	20.3341	25.5634	20.8307	22.3043	20.9396	20.3914	21.3479	19.8947	0.234007	0.630771	1.61473
Q3V3R1	Q3V3R1	Monofunctional C1-tetrahydrofolate synthase, mitochondrial	Mthfd1l	22.6971	23.7359	23.5966	23.7023	23.1035	23.7176	24.7604	24.5835	0.233297	0.632091	-0.608263
Q05D44;REV__D3YVK9;REV__F6W8R9;REV__Q6DFZ2	Q05D44	Eukaryotic translation initiation factor 5B	Eif5b	26.472	26.9149	25.8848	25.9547	24.3176	24.6947	26.4787	26.4901	0.24174	0.616651	0.811332
Q9WUM5;A0A0N4SVU4	Q9WUM5;A0A0N4SVU4	Succinyl-CoA ligase [ADP/GDP-forming] subunit alpha, mitochondrial	Suclg1	21.049	20.3954	20.3995	20.0299	20.2102	21.3606	21.2634	20.7898	0.243195	0.614046	-0.437526
Q03145;A2BDW0;E0CYA3;E9PUP9;E9PUQ2;Q8C8K1;A2BDQ4;Q8BRB1;E9PWK7;E9PUQ4;Q6PFV6;E9PUQ0;B7ZNN5;P29319;Q8CBF3;P35991;P54763;P54761;P54754;Q60629;Q61772;O09127	Q03145;A2BDW0;E0CYA3;E9PUP9;E9PUQ2;Q8C8K1;A2BDQ4;Q8BRB1;E9PWK7;E9PUQ4;Q6PFV6;E9PUQ0;B7ZNN5;P29319;Q8CBF3;P35991;P54763;P54761;P54754;Q60629;Q61772;O09127	Ephrin type-A receptor 2;Receptor protein-tyrosine kinase;Ephrin type-A receptor 3;Ephrin type-B receptor 1;Tyrosine-protein kinase BTK;Ephrin type-B receptor 2;Ephrin type-B receptor 4;Ephrin type-B receptor 3;Ephrin type-A receptor 5;Ephrin type-A receptor 7;Ephrin type-A receptor 8	Epha2;Btk;Ephb3;Epha5;Ephb4;Epha7;Epha3;Ephb1;Ephb2;Epha8	20.7237	20.0839	20.5955	19.8499	20.4905	22.0284	21.2213	20.0135	0.246102	0.608884	-0.625185
Q6ZWV7	Q6ZWV7	60S ribosomal protein L35	Rpl35	24.7997	22.7427	20.0831	23.9965	25.375	25.084	23.0355	24.0936	0.245879	0.609279	-1.49151
O08807;B1AZS9	O08807;B1AZS9	Peroxiredoxin-4	Prdx4	26.2851	26.0185	27.0671	26.305	26.2139	27.0782	27.0327	26.8815	0.251854	0.598851	-0.382606
Q8VDD5;A0A2R8W6V7;A0A2R8VHF9;E9QPE7;A0A338P6K2;O08638	Q8VDD5	Myosin-9	Myh9	23.3994	25.064	22.6975	24.0443	22.8543	23.5701	22.7696	23.2831	0.250804	0.600666	0.682039
Q9DBS1	Q9DBS1	Transmembrane protein 43	Tmem43	23.219	23.1073	21.3418	23.0788	23.0028	23.5321	23.0521	23.5681	0.251182	0.600011	-0.60207
G5E902;Q8VEM8	G5E902;Q8VEM8	Phosphate carrier protein, mitochondrial	Slc25a3	23.2681	23.3521	23.2981	23.0669	23.4248	24.1929	23.2943	23.232	0.256752	0.590487	-0.28971
Q5SQG5;P67778	Q5SQG5;P67778	Prohibitin	Phb	21.6457	22.4999	22.3695	22.9069	22.3847	23.577	23.1673	22.3197	0.256042	0.591689	-0.50671
P62264;D3YVF4;D3Z7I1	P62264;D3YVF4;D3Z7I1	40S ribosomal protein S14	Rps14	23.0723	23.3112	23.0781	23.1841	23.4319	24.0936	23.2671	23.0224	0.261783	0.582059	-0.292343
Q9Z2I9	Q9Z2I9	Succinyl-CoA ligase [ADP-forming] subunit beta, mitochondrial	Sucla2	20.6576	22.2166	20.6549	20.9235	20.6199	21.9185	22.2778	22.3642	0.26096	0.583426	-0.681947
A0A0G2JE25;A0A0G2JGP4;Q9D091;P32883;P08556;B2KGV5;E9Q8V2;E9PVD5;A0A0G2JGM2;A0A0N4SVY1;C0H5X4;Q61411	A0A0G2JE25;A0A0G2JGP4;Q9D091;P32883;P08556;B2KGV5;E9Q8V2;E9PVD5;A0A0G2JGM2;A0A0N4SVY1;C0H5X4;Q61411	GTPase KRas;GTPase KRas, N-terminally processed;GTPase NRas;GTPase HRas;GTPase HRas, N-terminally processed	Nras;Kras;Hras	21.1729	21.3471	21.1958	20.7977	20.4495	21.7412	20.012	20.3953	0.27032	0.568122	0.47884
Q80UE5;O70318;A0A1W2P6I5;Q80UE4;Q8C928;A0A1W2P896;A0A1W2P7H7;A0A1W2P7I4;A0A1W2P7I2	Q80UE5;O70318;A0A1W2P6I5;Q80UE4;Q8C928	Band 4.1-like protein 2	Epb4.1l2;Epb41l2	20.9951	20.0285	21.0333	21.1203	21.7408	21.02	22.2494	20.4406	0.274965	0.560722	-0.568377
P62259;F6WA09	P62259;F6WA09	14-3-3 protein epsilon	Ywhae	21.005	23.5972	22.3006	23.5833	20.6715	23.881	20.7102	20.1902	0.275676	0.5596	1.25829
Q3U6F1;E9Q7W0;A0A0J9YTV5;P31266;A0A0J9YVE0;O08674	Q3U6F1;E9Q7W0;A0A0J9YTV5;P31266	Recombining binding protein suppressor of hairless	Rbpj	20.0457	20.8695	20.5496	20.508	19.5361	19.7221	20.3519	20.7771	0.278413	0.555311	0.396401
Q5NC80;E9PZF0;Q01768;P15532	Q5NC80;E9PZF0;Q01768;P15532	Nucleoside diphosphate kinase;Nucleoside diphosphate kinase B;Nucleoside diphosphate kinase A	Nme1;Gm20390;Nme2	21.5736	22.1843	22.4859	21.534	20.8455	22.8467	21.1135	19.6257	0.279554	0.553535	0.836581
G5E8R3;E9QPD7;Q05920;A0A286YCC5;A0A494B912;A0A494B951	G5E8R3;E9QPD7;Q05920	Pyruvate carboxylase;Pyruvate carboxylase, mitochondrial	Pcx;Pc	27.9385	28.3492	29.0096	28.4009	28.4155	28.4004	29.2211	29.0543	0.299934	0.522975	-0.348288
P25444;D3YVC1;D3YWJ3	P25444;D3YVC1;D3YWJ3	40S ribosomal protein S2	Rps2	24.9021	24.6285	24.4127	24.3368	24.798	25.071	24.6292	24.5546	0.301298	0.521004	-0.193191
P34884	P34884	Macrophage migration inhibitory factor	Mif	24.286	24.5281	24.1872	24.269	23.7665	23.9623	24.6296	24.0038	0.301557	0.52063	0.227028
P50543	P50543	Protein S100-A11	S100a11	20.569	21.743	21.2869	20.9224	21.1699	20.2454	21.3027	19.6574	0.292202	0.534316	0.536446
P67871;G3UZA4;G3UXG7;G3UXU2;G3UZJ5;G3UZX4;G3UWU5	P67871;G3UZA4;G3UXG7;G3UXU2;G3UZJ5;G3UZX4	Casein kinase II subunit beta	Csnk2b	23.1057	22.6489	22.7845	20.5665	23.0487	22.8995	23.065	22.7645	0.294938	0.530269	-0.668015
Q6P542	Q6P542	ATP-binding cassette sub-family F member 1	Abcf1	25.3645	25.4671	24.89	24.6012	22.796	23.6967	25.2779	25.4576	0.293379	0.532571	0.773666
Q8BMS1	Q8BMS1	Trifunctional enzyme subunit alpha, mitochondrial;Long-chain enoyl-CoA hydratase;Long chain 3-hydroxyacyl-CoA dehydrogenase	Hadha	24.4767	24.7172	24.7854	24.8101	24.6977	24.6495	25.3974	24.9054	0.293952	0.531724	-0.215134
Q8VHE0	Q8VHE0	Translocation protein SEC63 homolog	Sec63	21.2316	21.1908	21.3937	20.5297	19.8619	21.2739	20.9939	20.5825	0.30148	0.520741	0.40838
Q9D7B7;A0A338P7G6	Q9D7B7	Probable glutathione peroxidase 8	Gpx8	22.7379	22.4021	23.4681	23.0508	22.6122	23.4377	23.4561	23.6078	0.29889	0.524488	-0.363757
Q9R1J0	Q9R1J0	Sterol-4-alpha-carboxylate 3-dehydrogenase, decarboxylating	Nsdhl	20.0598	22.2045	22.1047	21.8639	21.9211	22.8701	21.489	22.7021	0.296159	0.528475	-0.687351
A0A286YE09;Q8R317;Q9QZM0	A0A286YE09;Q8R317;Q9QZM0	Ubiquilin-1;Ubiquilin-2	Ubqln1;Ubqln2	20.3408	21.8421	29.3136	20.7396	20.1467	20.7866	21.4262	20.34	0.305375	0.515167	2.38414
P14211	P14211	Calreticulin	Calr	24.5542	24.5024	25.354	24.4777	24.4997	26.0866	25.1411	24.9418	0.30339	0.517999	-0.445222
P24547;E0CXK0;A0A0A6YXS4;A0A0A6YY72;E0CYE2;F7DEU6;P50096	P24547;E0CXK0;A0A0A6YXS4;A0A0A6YY72;E0CYE2;F7DEU6;P50096	Inosine-5-monophosphate dehydrogenase 2;Inosine-5-monophosphate dehydrogenase;Inosine-5-monophosphate dehydrogenase 1	Impdh2;Impdh1	20.3314	20.255	21.3988	21.1971	20.3549	20.3958	20.786	20.2258	0.305955	0.514343	0.354947
A0A0A6YWC8;P20152;G5E846;A0A2R8W6R6;G3X981;P15331;A2AKJ2	A0A0A6YWC8;P20152	Vimentin	Vim	20.9226	25.0991	22.2486	24.2782	22.0651	22.5215	22.8775	20.4463	0.329055	0.482731	1.15956
P06151;A0A1B0GSX0;A0A1B0GSR9;A0A1B0GT41;D3YZQ9;A0A1B0GQX5;A0A1B0GSL7;D3YVR7;D3YZE4;P00342;A0A1B0GSR2;A0A0N4SVV8;A0A1B0GRS2;A0A1B0GS79;A0A1B0GRW9;A0A1B0GRE9;A0A1B0GRC1	P06151;A0A1B0GSX0;A0A1B0GSR9;A0A1B0GT41;D3YZQ9;A0A1B0GQX5	L-lactate dehydrogenase A chain;L-lactate dehydrogenase	Ldha	22.7444	22.7213	22.2954	22.7313	22.1703	23.5644	23.7141	22.6814	0.32578	0.487076	-0.409484
P08113;F7C312	P08113;F7C312	Endoplasmin	Hsp90b1	28.2456	26.9535	28.6394	28.4996	28.3906	28.1098	28.7731	28.8895	0.324491	0.488798	-0.456235
P09103;E9Q8G8	P09103	Protein disulfide-isomerase	P4hb	26.6487	26.6096	27.085	26.6984	26.5506	27.193	27.0502	27.0128	0.322147	0.491945	-0.191196
P41105	P41105	60S ribosomal protein L28	Rpl28	26.3917	25.7377	25.4143	25.9302	26.364	26.1606	26.1032	25.857	0.312908	0.504583	-0.252717
P46978;D3YZN5	P46978	Dolichyl-diphosphooligosaccharide--protein glycosyltransferase subunit STT3A	Stt3a	22.4927	23.5163	22.6873	22.7948	22.4308	23.6569	23.4931	23.4152	0.331453	0.479578	-0.376233
P47963	P47963	60S ribosomal protein L13	Rpl13	27.3681	26.5554	26.517	26.8598	27.3024	27.1509	27.1247	26.7223	0.323354	0.490321	-0.250011
P62908;D3YV43;A0A140LI77	P62908;D3YV43;A0A140LI77	40S ribosomal protein S3	Rps3	25.8101	25.5298	25.4752	25.5779	25.4659	26.3024	26.0327	25.529	0.316813	0.499197	-0.234269
Q04750;Q8R4U6	Q04750	DNA topoisomerase 1	Top1	24.4533	24.3796	23.5747	24.1555	23.4966	23.2006	24.2877	24.1826	0.33171	0.479242	0.348931
Q8BP67	Q8BP67	60S ribosomal protein L24	Rpl24	24.5584	24.9362	24.4977	24.9749	24.6726	24.499	24.4746	24.7303	0.330424	0.480928	0.147671
Q8JZW4;E9Q1V2	Q8JZW4;E9Q1V2	Copine-5	Cpne5	20.6923	20.6905	20.9288	23.4448	20.9006	20.8172	20.7256	20.4243	0.328381	0.483622	0.722162
Q91X78;E9PUH5	Q91X78	Erlin-1	Erlin1	20.3988	22.9605	23.5191	23.3367	23.1665	23.2809	23.2584	23.7097	0.31974	0.495203	-0.800098
Q99MR8;A0A0G2JF64;A0A0G2JFQ5	Q99MR8	Methylcrotonoyl-CoA carboxylase subunit alpha, mitochondrial	Mccc1	25.4139	26.0272	26.424	26.121	25.8709	25.8446	27.0736	26.8751	0.320959	0.493551	-0.419545
Q9WVA4;A0A0A6YXG6	Q9WVA4	Transgelin-2	Tagln2	22.2001	22.7503	20.6873	21.397	22.0849	23.3468	22.3344	21.7184	0.324986	0.488135	-0.612455
Q8BFR5;A0A0U1RPC4;A0A0U1RNQ6	Q8BFR5	Elongation factor Tu, mitochondrial	Tufm	23.662	23.8691	24.6432	24.1585	23.9956	24.2636	24.4218	24.7649	0.336636	0.47284	-0.278287
Q8R422	Q8R422	CD109 antigen	Cd109	20.4986	20.1986	20.7036	20.0184	19.635	20.614	21.3389	22.1988	0.335325	0.474534	-0.591864
P54071;D6RIL6;A0A0U1RP68;A0A0U1RPR1	P54071;D6RIL6	Isocitrate dehydrogenase [NADP], mitochondrial	Idh2	20.3594	21.6227	22.8268	21.8688	21.8141	22.0129	22.5415	22.5569	0.33956	0.469083	-0.56196
P05213;A0A0A0MQA5;P68368;A0A2R8VHF3;A0A087WRB4;A0A087WQS4;Q3UX10;A0A087WSB0;A0A087WSL5	P05213;A0A0A0MQA5;P68368;A0A2R8VHF3	Tubulin alpha-1B chain;Tubulin alpha-4A chain	Tuba1b;Tuba4a	27.0013	27.6781	27.5554	27.5067	26.8634	27.5061	27.3303	27.2313	0.353668	0.451405	0.202574
P63260;P60710;E9Q1F2;E9Q5F4;G3UZ07;B1ATY1;G3UYG0;E9Q606;F8WGM8;E9Q2D1;F6WX90;V9GXQ2;E9Q3M9	P63260;P60710;E9Q1F2;E9Q5F4;G3UZ07	Actin, cytoplasmic 2;Actin, cytoplasmic 2, N-terminally processed;Actin, cytoplasmic 1;Actin, cytoplasmic 1, N-terminally processed	Actg1;Actb	29.6178	29.6599	29.5919	29.5939	29.1313	29.8719	29.6085	29.0843	0.354439	0.450458	0.191834
Q922Q8	Q922Q8	Leucine-rich repeat-containing protein 59	Lrrc59	21.6914	22.5426	22.1691	20.5535	20.4929	22.5934	20.9062	20.1963	0.353354	0.45179	0.691981
Q9DCW4;A0A0U1RNP5;A0A0N4SVE0;A0A0U1RQB4;A0A0U1RNR3;A0A0N4SWE9;A0A0U1RNK9	Q9DCW4;A0A0U1RNP5;A0A0N4SVE0;A0A0U1RQB4;A0A0U1RNR3	Electron transfer flavoprotein subunit beta	Etfb	23.9867	24.2691	24.6702	24.115	24.0484	24.2213	25.0045	24.8996	0.353495	0.451617	-0.283231
Q80YQ1;P35441;CON__Q28194	Q80YQ1;P35441	Thrombospondin-1	Thbs1	26.8348	27.0273	27.1274	27.1428	26.819	27.5004	27.2103	27.23	0.356771	0.44761	-0.156836
P17742;A0A1L1SST0;A0A1L1SRX5;V9GXC1;V9GX31	P17742;A0A1L1SST0	Peptidyl-prolyl cis-trans isomerase A;Peptidyl-prolyl cis-trans isomerase A, N-terminally processed	Ppia	20.8907	23.9052	23.9437	23.6031	20.5288	23.7217	21.0039	22.9214	0.363216	0.439835	1.04173
P26039	P26039	Talin-1	Tln1	20.1952	21.2733	21.2093	21.3728	19.8152	20.4991	21.5033	20.4821	0.361594	0.441778	0.437677
P67984	P67984	60S ribosomal protein L22	Rpl22	23.8762	23.9982	20.5349	24.0428	24.0899	24.234	23.9929	23.5943	0.359091	0.444796	-0.864783
Q61292	Q61292	Laminin subunit beta-2	Lamb2	21.2784	21.839	22.0638	21.9783	21.762	22.0123	21.9412	22.2426	0.36269	0.440464	-0.199669
S4R2B0;B2RY56	S4R2B0;B2RY56	RNA-binding protein 25	Rbm25	20.8587	20.7293	19.8625	19.9194	19.2328	19.0701	20.6844	20.4866	0.373307	0.427934	0.474004
P56480	P56480	ATP synthase subunit beta, mitochondrial	Atp5b	24.9157	25.2994	25.468	25.1645	24.9604	26.0704	25.4649	25.3376	0.376772	0.423921	-0.246463
Q8K297	Q8K297	Procollagen galactosyltransferase 1	Colgalt1	22.6202	22.9896	23.1457	22.8781	22.8913	23.3766	22.8998	23.0717	0.37605	0.424754	-0.151489
A0A494B9Z0;A0A494BBA8;Q642K5;P62862	A0A494B9Z0;A0A494BBA8;Q642K5;P62862	40S ribosomal protein S30	Fau	24.9497	24.2274	24.5729	21.1955	25.2753	24.3037	24.3255	24.4278	0.37845	0.421991	-0.846661
Q80X90	Q80X90	Filamin-B	Flnb	22.148	23.5395	20.6178	22.964	20.582	20.1171	22.6167	22.5378	0.383513	0.41622	0.853908
P48036;A0A0G2JGQ0	P48036;A0A0G2JGQ0	Annexin A5	Anxa5	22.1783	23.0763	22.7666	21.8743	21.4775	23.6032	21.6042	20.6608	0.386057	0.413349	0.637436
P83882;A0A2I3BPG9;A0A0A6YW33	P83882;A0A2I3BPG9;A0A0A6YW33	60S ribosomal protein L36a	Rpl36a;Gm6525	27.3135	26.6016	26.833	26.2987	26.5615	27.02	27.3	27.149	0.392204	0.406487	-0.245928
A2AEY1;A2AEX8;A2AEX6;A2AEY2;P97447;A2AEX7	A2AEY1;A2AEX8;A2AEX6;A2AEY2;P97447;A2AEX7	Four and a half LIM domains protein 1	Fhl1	20.6189	20.6884	21.0844	22.3167	20.6674	20.3981	20.8644	21.2089	0.39551	0.402843	0.392389
F8VPU2;E9Q805	F8VPU2	FERM, RhoGEF and pleckstrin domain-containing protein 1	Farp1	23.9344	24.2078	23.5945	24.1896	23.3685	24.0518	23.835	23.928	0.403933	0.393691	0.185726
P68369;P05214	P68369;P05214	Tubulin alpha-1A chain;Tubulin alpha-3 chain	Tuba1a;Tuba3a	20.5884	23.0347	24.1736	23.26	19.9783	23.1958	21.2958	22.7605	0.401603	0.396203	0.956558
P97350	P97350	Plakophilin-1	Pkp1	21.99	22.6267	21.7266	22.4129	22.3991	21.8392	21.9319	21.663	0.403462	0.394198	0.230787
Q99JY0;D3YXU1	Q99JY0;D3YXU1	Trifunctional enzyme subunit beta, mitochondrial;3-ketoacyl-CoA thiolase	Hadhb	22.7307	23.2002	23.0474	22.9962	22.5676	23.0967	23.8298	23.5393	0.399676	0.398292	-0.264706
Q9D1R9;A0A0G2JGY8;A0A0G2JEY6	Q9D1R9	60S ribosomal protein L34	Rpl34	25.2408	24.7576	24.5811	24.8012	24.9173	24.5119	24.6622	24.6978	0.399973	0.397969	0.147877
D3Z0S1;A0A0N4SV57;A0A0N4SW89;P97429;S4R1F2;F7ANV6	D3Z0S1;A0A0N4SV57;A0A0N4SW89;P97429;S4R1F2;F7ANV6	Annexin;Annexin A4	Anxa4	21.0413	22.003	21.3719	20.5628	19.667	21.9901	21.1583	19.973	0.408903	0.388379	0.547629
P62754	P62754	40S ribosomal protein S6	Rps6	26.6309	26.4357	26.1125	26.1739	25.5098	25.9118	26.4281	26.5549	0.41286	0.384197	0.237073
Q99LI2;A2AEM2;Z4YMG1	Q99LI2;A2AEM2	Chloride channel CLIC-like protein 1	Clcc1	21.7025	22.0792	22.0375	22.103	21.5297	21.8059	21.9724	22.0831	0.417407	0.379441	0.132779
A0A1W2P6U8;E9Q0G0	A0A1W2P6U8;E9Q0G0		4932415D10Rik	20.3863	21.1471	21.1057	20.0898	19.5849	21.6891	20.0228	19.4581	0.42607	0.370519	0.493522
A2AW05;Q08943	A2AW05;Q08943	FACT complex subunit SSRP1	Ssrp1	22.4177	22.9656	20.0408	22.3187	20.5	20.1976	22.2135	22.0424	0.432735	0.363778	0.697333
B1AQR8;G3X9T7;O08573	B1AQR8;G3X9T7;O08573	Galectin;Galectin-9	Lgals9	20.8178	21.3368	20.0119	21.921	21.4655	19.9561	20.234	20.6769	0.432972	0.36354	0.438748
F7CVJ5;F7DBB3;E9PYB0	F7CVJ5;F7DBB3;E9PYB0		Ahnak2	21.0776	20.9596	20.379	20.1645	22.4283	21.724	20.6642	19.8412	0.428972	0.367571	-0.519263
P17751;H7BXC3	P17751;H7BXC3	Triosephosphate isomerase	Tpi1	20.787	22.5744	20.4816	22.3549	22.1568	22.7127	21.0595	22.446	0.431519	0.365	-0.544279
P26041;A0A5F8MPB9;P26043;Q7TSG6;P26040	P26041;A0A5F8MPB9;P26043;Q7TSG6;P26040	Moesin;Radixin;Ezrin	Msn;Rdx;Ezr	23.1413	23.2437	22.8344	22.7691	20.5781	23.6681	22.8317	22.6579	0.430737	0.365787	0.563154
Q9JKF1;A0A0U1RNG5	Q9JKF1	Ras GTPase-activating-like protein IQGAP1	Iqgap1	21.2771	23.0074	22.4101	23.1559	20.6471	22.3922	22.3991	22.3634	0.432576	0.363937	0.512219
Q9QZF2	Q9QZF2	Glypican-1;Secreted glypican-1	Gpc1	26.1705	25.2222	25.3047	25.4022	25.048	25.4185	25.3689	25.4582	0.428873	0.367671	0.20148
Z4YKV1;P63094;Q6R0H7;A0A571BEI3;A0A571BEM2;A0A571BE25;A0A571BEG2	Z4YKV1;P63094;Q6R0H7;A0A571BEI3;A0A571BEM2;A0A571BE25	Guanine nucleotide-binding protein G(s) subunit alpha isoforms short;Guanine nucleotide-binding protein G(s) subunit alpha isoforms XLas	Gnas	23.6337	24.1599	23.4054	24.079	23.2798	23.8027	23.9807	23.4051	0.438614	0.357918	0.202404
Q921X9	Q921X9	Protein disulfide-isomerase A5	Pdia5	20.6797	21.7174	20.2123	21.9525	20.2609	21.5092	21.0593	19.9046	0.440471	0.356083	0.456984
A0A286YDA2;A0A286YDT3;E9Q5C9;A0A286YDV7	A0A286YDA2;A0A286YDT3;E9Q5C9;A0A286YDV7		Nolc1	22.6716	21.7159	21.2203	21.2543	21.5669	21.9669	21.2027	20.737	0.448059	0.348665	0.347133
Q9CQW9;A0A1B0GT68;Q99J93	Q9CQW9;A0A1B0GT68;Q99J93	Interferon-induced transmembrane protein 3;Interferon-induced transmembrane protein 2	Ifitm3;Ifitm2	20.6458	21.078	23.6722	20.9478	20.2162	23.134	20.0902	19.3761	0.448307	0.348424	0.881781
P19253;A0A1B0GSQ6;A0A1B0GS68;A0A1B0GTA1;A0A1B0GSB2;A0A1B0GQW6;A0A1B0GSF0;A0A1B0GSC2;A0A1B0GSL5;A0A1B0GRH1;A0A1B0GT00;A0A1B0GSJ2	P19253;A0A1B0GSQ6;A0A1B0GS68;A0A1B0GTA1;A0A1B0GSB2;A0A1B0GQW6;A0A1B0GSF0	60S ribosomal protein L13a	Rpl13a	27.6015	26.9636	26.528	27.0517	27.2603	27.2338	27.286	27.0898	0.45075	0.346064	-0.181303
Q9QYA2;G3UY77	Q9QYA2;G3UY77	Mitochondrial import receptor subunit TOM40 homolog	Tomm40	21.278	19.9994	20.4383	20.7091	20.165	22.1158	20.9026	20.805	0.452872	0.344024	-0.390949
P61358;A2A4Q0	P61358;A2A4Q0	60S ribosomal protein L27	Rpl27	22.9577	22.3461	23.035	22.5783	24.1546	23.7004	22.0468	22.6283	0.458858	0.338322	-0.40323
Q5NCU3;Q5NCU4;A0A1L1SSH9;P07214	Q5NCU3;Q5NCU4;A0A1L1SSH9;P07214	SPARC	Sparc	20.4717	21.9778	20.7484	21.0071	20.3608	21.4078	20.9805	20.0711	0.466297	0.331337	0.346215
P14115	P14115	60S ribosomal protein L27a	Rpl27a	27.6654	27.0481	27.1195	26.9991	26.6516	27.1926	28.0278	28.1663	0.468477	0.329311	-0.30154
A0A0R4J293;Q9JLF6	A0A0R4J293;Q9JLF6	Protein-glutamine gamma-glutamyltransferase K	Tgm1	20.932	21.0304	20.0696	20.9572	22.1556	20.7878	20.9406	20.414	0.485151	0.314123	-0.3272
P62242	P62242	40S ribosomal protein S8	Rps8	28.5544	27.756	27.8359	27.9035	28.4043	28.117	27.9749	28.161	0.484233	0.314945	-0.151867
Q8VDN2	Q8VDN2	Sodium/potassium-transporting ATPase subunit alpha-1	Atp1a1	24.1374	24.8813	24.0388	24.234	23.574	24.6792	24.2856	23.8436	0.490007	0.309797	0.227264
H3BKD0;B2M1R6;P61979;H3BLL4;H3BLP7;A0A286YDM3;H3BK96;A0A286YDH1;A0A286YEC4;H3BKI8;A0A286YCM2;H3BJS9;Q8BT23	H3BKD0;B2M1R6;P61979;H3BLL4;H3BLP7;A0A286YDM3;H3BK96	Heterogeneous nuclear ribonucleoprotein K	Hnrnpk	21.8867	24.0432	23.2736	23.1918	23.058	22.7748	23.0662	21.9953	0.492343	0.307732	0.375249
O55142	O55142	60S ribosomal protein L35a	Rpl35a	22.7993	20.073	23.2887	22.7161	22.8983	22.1549	23.1099	22.8707	0.502329	0.299012	-0.539206
Q8K0C4	Q8K0C4	Lanosterol 14-alpha demethylase	Cyp51a1	20.9106	20.3224	21.1632	21.3277	20.8231	20.1288	21.3971	20.3567	0.502012	0.299286	0.254557
Q9ER41;F6VK94;D6REF0	Q9ER41	Torsin-1B	Tor1b	20.6912	22.4256	23.296	22.4754	22.4483	23.0406	22.4589	22.5605	0.500809	0.300328	-0.405029
A2AMW0;P47757;A0A0A0MQI9;F6YHZ8;F7CAZ6	A2AMW0;P47757	F-actin-capping protein subunit beta	Capzb	22.071	20.4872	22.2251	22.5062	20.9841	22.4118	22.1281	19.5089	0.507609	0.294471	0.564123
P62751	P62751	60S ribosomal protein L23a	Rpl23a	29.3252	28.4105	28.0479	28.1455	28.0134	28.2407	28.4402	28.3692	0.505842	0.295985	0.216431
Q61576;A2A4H9;F6W360	Q61576;A2A4H9	Peptidyl-prolyl cis-trans isomerase FKBP10	Fkbp10	23.4909	23.2294	24.0893	23.5556	23.5304	23.88	23.5834	23.9612	0.508154	0.294005	-0.147447
Q60931;J3QMG3	Q60931;J3QMG3	Voltage-dependent anion-selective channel protein 3	Vdac3	24.9039	25.2149	25.1399	25.2113	24.7528	25.9585	25.1061	25.3894	0.513031	0.289856	-0.184212
Q07797	Q07797	Galectin-3-binding protein	Lgals3bp	21.9419	20.6221	22.608	20.2592	20.6349	22.164	22.0408	22.4808	0.517326	0.286236	-0.472316
P61027;Q3TYH2;Q8K386	P61027	Ras-related protein Rab-10	Rab10	20.6948	21.8824	22.2081	22.1253	21.8175	22.2953	19.7714	21.2503	0.520248	0.28379	0.444046
A0A0N4SW94;O35682	A0A0N4SW94;O35682	Myeloid-associated differentiation marker	Myadm	20.7324	23.9853	23.8501	23.3685	22.7956	24.1496	23.7085	23.4805	0.524229	0.280479	-0.549457
A0A0U1RPW2;B9EHJ3;P39447;A0A0U1RPB2	A0A0U1RPW2;B9EHJ3;P39447	Tight junction protein ZO-1	Tjp1	24.1806	23.7361	23.3044	23.7364	23.059	23.7151	23.7044	23.8279	0.539224	0.26823	0.162786
A2ACG7;Q9DBG6	A2ACG7;Q9DBG6	Dolichyl-diphosphooligosaccharide--protein glycosyltransferase subunit 2	Rpn2	21.1934	24.8188	23.6014	24.6095	23.9467	24.2423	24.3087	23.924	0.53572	0.271062	-0.549673
A2AG41;Q99JB2	A2AG41;Q99JB2	Stomatin-like protein 2, mitochondrial	Stoml2	21.0875	20.314	20.3195	21.3307	20.4623	21.0178	20.8314	21.7395	0.530282	0.275493	-0.249855
A2AKV1;A2AKV2;A2AKV3;Q8C2Q8;A2AKU9;Q91VR2;A2AKV0	A2AKV1;A2AKV2;A2AKV3;Q8C2Q8;A2AKU9;Q91VR2;A2AKV0	ATP synthase subunit gamma;ATP synthase subunit gamma, mitochondrial	Atp5c1	23.5504	23.5225	24.1999	23.6405	23.5516	23.7889	24.4862	23.7679	0.533787	0.272632	-0.170289
P00405	P00405	Cytochrome c oxidase subunit 2	Mtco2	23.9713	23.5349	24.117	23.3991	23.4162	24.4892	23.4611	24.6511	0.526858	0.278306	-0.248817
P63101;A0A2I3BQ03;D3YXN6;D3YXF4	P63101;A0A2I3BQ03	14-3-3 protein zeta/delta	Ywhaz	23.7089	24.4396	23.8299	23.9173	23.1332	24.6005	23.8422	23.3498	0.529058	0.276497	0.242503
Q64310;E0CXD9;F7CH13	Q64310;E0CXD9;F7CH13	Surfeit locus protein 4	Surf4	20.4372	21.7402	23.5301	21.3465	22.2937	21.1557	20.5797	21.0949	0.540021	0.267589	0.482534
Q6GQT9	Q6GQT9	Nodal modulator 1	Nomo1	23.1355	23.357	23.4347	23.0356	22.9468	23.5513	23.2567	23.7114	0.537924	0.269279	-0.125846
Q9CR57;A0A1L1SUF6	Q9CR57;A0A1L1SUF6	60S ribosomal protein L14	Rpl14	25.7634	25.2502	24.6929	25.6371	25.7924	25.6792	25.3249	25.2703	0.532406	0.273757	-0.180788
E9PUX0;Q80WJ7	E9PUX0;Q80WJ7	Protein LYRIC	Mtdh	22.1567	22.211	22.1741	21.7321	20.7179	22.0474	21.9129	22.5528	0.543047	0.265163	0.260753
E9Q133;P80318;Q3U0I3	E9Q133;P80318;Q3U0I3	T-complex protein 1 subunit gamma	Cct3	21.9408	22.3204	22.1117	22.4115	21.5184	22.6986	22.2154	21.6102	0.554149	0.256374	0.185456
Q01149;E0CXI2	Q01149	Collagen alpha-2(I) chain	Col1a2	21.2094	21.0564	20.9043	20.6758	19.9738	21.4519	20.8729	20.7348	0.554656	0.255976	0.203144
Q91ZX7;A0A0R4J0I9;Q3U5J2	Q91ZX7;A0A0R4J0I9	Prolow-density lipoprotein receptor-related protein 1;Low-density lipoprotein receptor-related protein 1 85 kDa subunit;Low-density lipoprotein receptor-related protein 1 515 kDa subunit;Low-density lipoprotein receptor-related protein 1 intracellular domain	Lrp1	23.4227	23.4203	23.7256	23.4839	22.9826	23.6944	23.5024	23.458	0.558694	0.252826	0.103751
P10126;D3YZ68;D3Z3I8;P62631	P10126;D3YZ68;D3Z3I8	Elongation factor 1-alpha 1	Eef1a1	27.3683	27.8014	28.242	28.0237	27.5048	27.8127	27.9345	27.667	0.558324	0.253114	0.129135
P21956	P21956	Lactadherin	Mfge8	23.9832	24.7159	24.7481	23.8318	23.96	25.0301	23.917	23.3184	0.562188	0.250118	0.263392
Q5U3K5	Q5U3K5	Rab-like protein 6	Rabl6	20.5289	21.522	22.1923	22.3108	20.8067	20.7087	21.1913	22.4444	0.56185	0.250379	0.350724
G3X909;G3UY21;A0A140T8T2;G3UYX7;Q9R1B9;G3UZ61;G3UZW0;E9Q117;E9QAW9;E9Q2P0;Q9WVB4;Q80TR4	G3X909;G3UY21;A0A140T8T2;G3UYX7;Q9R1B9	Slit homolog 2 protein;Slit homolog 2 protein N-product;Slit homolog 2 protein C-product	Slit2	24.0392	23.7062	23.9822	24.0262	24.3137	24.0225	23.7826	23.9486	0.584791	0.232999	-0.0784005
Q9WV92;A0A3B2WBE1;A0A5F8MPR1;D0VYV6;A7YY80;A0A286YDY4;A0A5F8MPE1;A0A3B2WD96;A0A286YD84;A0A286YCY8;A0A286YCY1;A2AUK5;A2A841;A2AUK8;A0A286YDD0;A0A286YD94;A2A842;A2AUK7;A2A838;A2A839;A0A571BEG4;A0A1D5RLV1;E9PV14;P48193;Q9Z2H5;A2AD32	Q9WV92;A0A3B2WBE1;A0A5F8MPR1;D0VYV6;A7YY80;A0A286YDY4;A0A5F8MPE1;A0A3B2WD96;A0A286YD84	Band 4.1-like protein 3;Band 4.1-like protein 3, N-terminally processed	Epb41l3;Epb4.1l3	24.4141	24.4256	24.0127	24.8448	24.9973	24.4147	24.4048	24.4041	0.581695	0.235305	-0.130918
F6SLP4;A0A494BAW5;A0A494BAK4;Q9DC16;A0A494BAX4	F6SLP4;A0A494BAW5;A0A494BAK4;Q9DC16	Endoplasmic reticulum-Golgi intermediate compartment protein 1	Ergic1	20.5842	20.8464	22.2839	20.4145	19.7925	22.4426	21.2581	22.4348	0.575266	0.240131	-0.449759
E9PZ00;Q8BFQ1;K3W4L3;J3QPG5;Q61207	E9PZ00;Q8BFQ1;K3W4L3;J3QPG5;Q61207	Prosaposin	Psap	20.8377	20.6598	21.1615	20.2588	20.0228	20.54	20.1909	21.3407	0.575849	0.239691	0.205866
P21278;P21279;P30677	P21278;P21279;P30677	Guanine nucleotide-binding protein subunit alpha-11;Guanine nucleotide-binding protein G(q) subunit alpha;Guanine nucleotide-binding protein subunit alpha-14	Gna11;Gnaq;Gna14	20.4461	21.9302	21.0348	21.3505	20.0988	22.3084	21.1264	19.7131	0.586192	0.23196	0.378706
P28653	P28653	Biglycan	Bgn	22.9695	24.1927	23.548	24.0603	23.132	24.0645	23.0098	23.69	0.57785	0.238185	0.218564
P62267	P62267	40S ribosomal protein S23	Rps23	26.856	26.7195	26.0087	25.6853	26.3393	26.4035	26.9263	26.3307	0.583506	0.233954	-0.182575
P84091;Q3TWV4;A0A338P6T4	P84091;Q3TWV4	AP-2 complex subunit mu	Ap2m1	25.3484	25.536	24.756	25.3731	24.889	25.2578	25.0408	25.3467	0.571024	0.243346	0.119802
Q3UPC7;A0A286YD44	Q3UPC7;A0A286YD44	Uncharacterized protein KIAA0825 homolog		22.0376	21.3274	20.7715	19.9943	20.1902	20.9011	21.1508	24.2124	0.578471	0.237718	-0.580937
Q3UV17;CON__Q7RTS7	Q3UV17	Keratin, type II cytoskeletal 2 oral	Krt76	23.2377	22.3127	22.7137	21.4573	23.7247	20.6487	22.9352	20.2985	0.587698	0.230846	0.528571
Q8VHX6	Q8VHX6	Filamin-C	Flnc	20.9742	21.7907	20.0013	20.7132	20.5742	20.6185	20.6969	20.7064	0.573162	0.241723	0.220865
Q9D8N0	Q9D8N0	Elongation factor 1-gamma	Eef1g	21.7395	19.7911	20.5769	21.2422	20.8818	20.822	22.4013	20.5693	0.596811	0.224163	-0.331163
A0A0R4J0D3;Q3TDQ1	A0A0R4J0D3;Q3TDQ1	Dolichyl-diphosphooligosaccharide--protein glycosyltransferase subunit STT3B	Stt3b	20.917	21.8066	22.7237	21.3451	22.6349	20.615	21.2706	21.0007	0.606815	0.216944	0.317832
Q91YQ5;A0A0N4SUJ8	Q91YQ5;A0A0N4SUJ8	Dolichyl-diphosphooligosaccharide--protein glycosyltransferase subunit 1	Rpn1	23.9689	20.553	24.5551	20.8433	24.0199	24.6538	20.4394	23.8073	0.612646	0.21279	-0.75001
A0A0R4J0Q4;P97873	A0A0R4J0Q4;P97873	Lysyl oxidase homolog 1	Loxl1	21.2409	21.4168	21.1327	20.4959	21.1235	20.7425	22.8223	20.7302	0.616818	0.209843	-0.283019
Q9D051	Q9D051	Pyruvate dehydrogenase E1 component subunit beta, mitochondrial	Pdhb	20.6758	21.174	21.3848	20.7838	20.8952	20.4607	21.9942	19.5402	0.617467	0.209386	0.282008
Q8BM72	Q8BM72	Heat shock 70 kDa protein 13	Hspa13	20.6116	21.1954	20.5407	20.5285	19.8068	21.4069	20.7588	20.0817	0.619533	0.207935	0.205505
P62855	P62855	40S ribosomal protein S26	Rps26	21.1041	25.7221	25.3716	21.1845	20.2061	25.422	25.8135	25.7194	0.630677	0.200193	-0.944703
P17182;Q6PHC1;B0QZL1;B1ARR7;A0A0N4SUI6;B1ARR6;D3YVD3;D3Z2S4;A0A0N4SUW8	P17182;Q6PHC1	Alpha-enolase	Eno1	25.4013	25.8085	25.6149	25.9046	25.1633	26.4178	25.6368	26.1071	0.633066	0.198551	-0.148917
P61028;Q9DD03;P55258;Q9CXS2;A0A286YDR2;A2A7Z6;P63011;P62823	P61028;Q9DD03;P55258	Ras-related protein Rab-8B;Ras-related protein Rab-13;Ras-related protein Rab-8A	Rab8b;Rab13;Rab8a	20.8707	22.1123	20.5217	21.9284	21.6627	21.8971	21.8927	20.891	0.636492	0.196207	-0.227609
B1ARA3;P61255;B1ARA5	B1ARA3;P61255;B1ARA5	60S ribosomal protein L26	Rpl26	26.2489	25.822	25.0668	25.498	26.0164	25.9891	25.739	25.438	0.647358	0.188855	-0.136724
P09411;S4R2M7;P09041	P09411;S4R2M7;P09041	Phosphoglycerate kinase 1;Phosphoglycerate kinase;Phosphoglycerate kinase 2	Pgk1;Pgk2	20.7245	21.0229	22.9266	22.8614	22.7048	22.9875	22.7146	20.6635	0.64698	0.189109	-0.38374
P68040	P68040	Guanine nucleotide-binding protein subunit beta-2-like 1;Guanine nucleotide-binding protein subunit beta-2-like 1, N-terminally processed	Gnb2l1	25.1355	25.3058	24.9789	25.4464	24.7563	25.5753	25.4323	25.516	0.648764	0.187913	-0.103318
Q9CZM2;B8JKK2	Q9CZM2	60S ribosomal protein L15	Rpl15	28.7494	28.1116	28.7698	28.0825	28.9268	28.2057	28.6806	28.3817	0.646193	0.189638	-0.120394
D3YZC1;Q99MN9;E9Q1J7	D3YZC1;Q99MN9;E9Q1J7	Propionyl-CoA carboxylase beta chain, mitochondrial	Pccb	22.8232	22.9991	23.3203	23.1332	19.701	23.4869	23.5656	23.7279	0.663231	0.178335	0.448639
A0A1W2P8C6;P41731	A0A1W2P8C6;P41731	CD63 antigen	Cd63	21.3673	20.6549	20.2001	21.0539	20.6534	22.2706	21.9531	19.5959	0.669079	0.174523	-0.299191
P61804	P61804	Dolichyl-diphosphooligosaccharide--protein glycosyltransferase subunit DAD1	Dad1	21.1307	20.148	21.1713	21.1562	21.0652	19.9162	22.0273	19.4731	0.670614	0.173527	0.281101
Q5SX75;Q60716;F6ULE1;B0QZH1;Q5SX76;B0QZH2;B0QZH3	Q5SX75;Q60716	Prolyl 4-hydroxylase subunit alpha-2	P4ha2	21.978	21.1795	22.0743	20.7175	20.4634	22.1387	22.0457	20.2058	0.666906	0.175935	0.273897
Q60737;A2ANR6	Q60737	Casein kinase II subunit alpha	Csnk2a1	20.3568	20.2866	23.3055	20.6992	22.8478	19.7385	20.994	22.9387	0.673571	0.171617	-0.46772
P24369	P24369	Peptidyl-prolyl cis-trans isomerase B	Ppib	23.4841	24.1632	23.2253	23.3243	23.5089	24.1084	23.8517	23.2146	0.687296	0.162856	-0.121706
P62071;A0A1B0GRG1;A0A1B0GRT5;P10833	P62071;A0A1B0GRG1;A0A1B0GRT5;P10833	Ras-related protein R-Ras2;Ras-related protein R-Ras	Rras2;Rras	23.0038	23.4911	23.1081	23.0211	22.8283	23.35	23.2659	22.8926	0.69348	0.158966	0.0718302
H3BJP2;H3BK43;H3BLJ9;H3BJL6;H3BKH6;Q9R0P3;H3BJC6;H3BL99	H3BJP2;H3BK43;H3BLJ9;H3BJL6;H3BKH6;Q9R0P3;H3BJC6	S-formylglutathione hydrolase	Esd	22.4573	22.8134	22.244	22.8936	22.2096	23.1335	22.5322	22.9571	0.695838	0.157492	-0.106017
P62900;A0A0A6YX26;A0A0A6YXL3	P62900;A0A0A6YX26;A0A0A6YXL3	60S ribosomal protein L31	Rpl31	22.2897	22.1371	20.6025	22.1579	22.1336	22.7758	21.3046	21.795	0.698217	0.15601	-0.205491
Q9D1Q6	Q9D1Q6	Endoplasmic reticulum resident protein 44	Erp44	24.3788	24.4862	24.7229	24.2952	24.4534	24.5534	24.6797	24.3784	0.702403	0.153414	-0.0454287
P68033;P63268;P68134;P62737;A0A494B9T3;D3YZY0;A0A1D5RM20;D3Z2K3;A0A0U1RQ96	P68033;P63268;P68134;P62737;A0A494B9T3;D3YZY0;A0A1D5RM20;D3Z2K3	Actin, alpha cardiac muscle 1;Actin, gamma-enteric smooth muscle;Actin, alpha skeletal muscle;Actin, aortic smooth muscle	Actc1;Actg2;Acta1;Acta2	25.589	26.2952	26.5346	26.6724	26.2267	26.4427	25.8835	26.1185	0.708332	0.149763	0.104955
Q8BFZ9;A0A1B0GT70;A0A1B0GSD8;A0A1B0GQZ0;A0A1B0GT43;A0A1B0GRQ1;A0A1B0GRG7	Q8BFZ9;A0A1B0GT70;A0A1B0GSD8	Erlin-2	Erlin2	26.0767	25.5406	25.4558	25.4493	25.3126	25.7761	25.8728	25.8706	0.713514	0.146598	-0.0774091
P15864;P43277;P43274;I7HFT9;Q07133;P43275	P15864;P43277;P43274;I7HFT9;Q07133	Histone H1.2;Histone H1.3;Histone H1.4;Histone H1t	Hist1h1c;Hist1h1d;Hist1h1e;Hist1h1t	24.9297	25.4016	21.2268	25.108	24.4593	23.7566	23.3355	23.6332	0.727247	0.138318	0.370328
Q8K411	Q8K411	Presequence protease, mitochondrial	Pitrm1	20.9933	21.0167	21.713	20.417	20.4956	20.6655	22.381	19.6845	0.727706	0.138044	0.228318
Q8VCW8	Q8VCW8	Acyl-CoA synthetase family member 2, mitochondrial	Acsf2	20.555	20.1602	21.1892	20.666	19.9356	20.5203	19.9452	21.5326	0.724719	0.13983	0.159181
Q8C253;P16110	Q8C253;P16110	Galectin;Galectin-3	Lgals3	20.552	20.9939	20.7626	20.5136	22.0729	21.033	20.0542	20.3101	0.739626	0.130988	-0.162026
D3YTQ9;P62843	D3YTQ9;P62843	40S ribosomal protein S15	Rps15	21.0726	21.6726	20.6795	20.8846	21.1904	21.6974	20.9336	20.8797	0.741988	0.129603	-0.0979622
P01899;G3UZP7;P01897;E9PWT4;P79568;E9QJR9;Q8HWB2;P14430;P01896;P01898;P14429;O19441;A7VMS6;L7N260;Q3TH01;A0A494BAT0;A0A494BA33;E9PX63;E9Q0G4;G3UXE9;A0A494B9G2;A0A0B4J1G3;A0A494B9G8;P01901;P04223;P14431;P01902;P03991;P01900;P14426;P01895;P14428;G3UZL7	P01899;G3UZP7;P01897	H-2 class I histocompatibility antigen, D-B alpha chain;H-2 class I histocompatibility antigen, L-D alpha chain	H2-D1;H2-L	22.3582	22.6717	23.5866	23.0012	22.4278	23.5536	23.4974	22.6702	0.744076	0.128383	-0.132851
F8WIT2;P14824	F8WIT2;P14824	Annexin;Annexin A6	Anxa6	22.6339	23.0248	23.4659	22.3438	22.3954	24.2947	22.9583	22.4736	0.756012	0.121471	-0.163413
G3UX26;Q60930;A0A286YCR8;D3YZT5;D3YUN8	G3UX26;Q60930;A0A286YCR8;D3YZT5	Voltage-dependent anion-selective channel protein 2	Vdac2	24.6351	25.0745	24.8472	24.8712	24.1935	25.597	25.3343	24.7386	0.750155	0.124849	-0.108861
Q6ZWQ7	Q6ZWQ7		Spcs3	21.1825	21.237	22.0952	22.7333	20.6271	22.8009	22.3343	22.2907	0.750311	0.124759	-0.20126
Q9CPT4	Q9CPT4	Myeloid-derived growth factor	Mydgf	21.2683	21.4109	20.7576	21.1876	20.1212	20.6628	21.1398	22.1208	0.756746	0.12105	0.144973
Q9WTI7;Q5ND45	Q9WTI7	Unconventional myosin-Ic	Myo1c	25.8379	25.9281	25.6423	25.9503	25.3468	26.0599	25.9427	25.785	0.754361	0.122421	0.0560594
P07356;B0V2N7;B0V2N8;B0V2N5	P07356;B0V2N7;B0V2N8;B0V2N5	Annexin A2;Annexin	Anxa2	28.567	29.5101	29.3366	29.1557	28.7199	29.5215	29.4734	29.1787	0.778782	0.108584	-0.0809632
P11031	P11031	Activated RNA polymerase II transcriptional coactivator p15	Sub1	25.1355	25.216	23.7604	24.5281	23.3395	24.3191	25.3605	24.9634	0.777059	0.109546	0.164401
P16627	P16627	Heat shock 70 kDa protein 1-like	Hspa1l	20.4533	20.9579	20.1569	21.0581	19.4602	21.1656	23.018	19.9819	0.770099	0.113453	-0.249912
P57759;F8WJI4;F8WIM7;D6RG87	P57759	Endoplasmic reticulum resident protein 29	Erp29	22.658	22.811	23.1583	22.9325	22.6554	23.3286	22.9334	22.8481	0.780905	0.107402	-0.0513823
Q6ZWZ7;Q9CPR4;B2RY53	Q6ZWZ7;Q9CPR4	60S ribosomal protein L17	Rpl17	26.3155	25.0413	25.6212	25.4579	25.879	25.7149	25.6887	25.4817	0.777244	0.109442	-0.0821313
Q8C3X8	Q8C3X8	Lipase maturation factor 2	Lmf2	20.8522	20.5577	20.4471	20.8151	20.469	20.1156	20.5882	22.0151	0.774252	0.111117	-0.128942
Q8VEK3	Q8VEK3	Heterogeneous nuclear ribonucleoprotein U	Hnrnpu	23.3344	24.1534	20.8785	23.8741	19.9061	23.1416	24.2938	23.4694	0.779227	0.108336	0.357381
O70503	O70503	Very-long-chain 3-oxoacyl-CoA reductase	Hsd17b12	20.7196	21.3299	21.3672	20.9825	19.7503	21.4574	19.8306	22.5599	0.78325	0.106099	0.200264
P07901;B7ZC50;A2A6A2;B7ZC49	P07901	Heat shock protein HSP 90-alpha	Hsp90aa1	21.0823	21.8304	20.843	21.3786	21.2715	20.1515	22.7765	21.572	0.792755	0.100861	-0.159296
Q8C7X2;Z4YJW0;A0A1Y7VP81	Q8C7X2;Z4YJW0;A0A1Y7VP81	ER membrane protein complex subunit 1	Emc1	21.055	21.5103	21.6377	21.8214	21.7106	22.429	21.9797	20.4156	0.791688	0.101446	-0.127607
Q9CYN9	Q9CYN9	Renin receptor	Atp6ap2	20.5651	21.1924	20.2728	21.2707	21.1651	20.7541	21.9152	19.9825	0.793245	0.100593	-0.12898
P49817;H3BKG0;D3Z148;D3Z0J2;P51637	P49817;H3BKG0;D3Z148	Caveolin-1;Caveolin	Cav1	24.8349	26.0748	25.8249	20.838	23.5894	24.529	24.1401	24.017	0.800908	0.0964171	0.324282
Q60932;F2Z471	Q60932;F2Z471	Voltage-dependent anion-selective channel protein 1	Vdac1	24.5677	25.0411	24.7914	24.6878	24.2449	26.1199	24.9343	24.2684	0.79929	0.0972956	-0.119824
Q9CR67;A0A0R4J1Z3;Q9CZM3	Q9CR67;A0A0R4J1Z3;Q9CZM3	Transmembrane protein 33	Tmem33	21.6051	20.9792	20.3603	20.177	20.3423	20.2462	22.0112	19.9478	0.808711	0.0922064	0.143552
Q05769;P22437	Q05769	Prostaglandin G/H synthase 2	Ptgs2	28.201	28.1659	29.288	28.2844	28.0478	28.9363	28.5405	28.7525	0.806665	0.0933067	-0.0844669
F6YVP7;A0A1Y7VKY1;P62270;S4R1N6;A0A3Q4EGP3	F6YVP7;A0A1Y7VKY1;P62270;S4R1N6	40S ribosomal protein S18	Gm10260;Rps18	21.0299	23.0111	20.8253	22.9269	20.1449	23.2991	23.0117	20.4321	0.831787	0.0799879	0.226365
O88207	O88207	Collagen alpha-1(V) chain	Col5a1	20.3838	20.0279	21.2186	20.3534	19.4142	20.0663	20.7778	21.3058	0.835878	0.0778572	0.104889
P09405	P09405	Nucleolin	Ncl	20.537	20.8995	21.4936	20.9412	20.3238	21.1131	22.2625	20.5736	0.839148	0.0761612	-0.100446
P62849;A0A286YEB7	P62849;A0A286YEB7	40S ribosomal protein S24	Rps24	26.9966	25.7381	26.5986	26.2221	26.8822	26.3288	26.2061	26.4127	0.830348	0.0807398	-0.068572
P97857;E9PY08	P97857;E9PY08	A disintegrin and metalloproteinase with thrombospondin motifs 1	Adamts1	23.0166	20.6968	22.658	20.6311	22.8715	22.4077	20.5397	20.3521	0.825091	0.0834984	0.207854
Q5F2E8;F6RXB5;A0A0R4J1T3;Q8BYC6	Q5F2E8	Serine/threonine-protein kinase TAO1	Taok1	23.9358	23.8155	23.2774	24.0428	23.8391	24.0117	23.5772	23.4545	0.83069	0.0805612	0.0472339
Q61495;Q7TSF1	Q61495;Q7TSF1	Desmoglein-1-alpha;Desmoglein-1-beta	Dsg1a;Dsg1b	22.3993	22.6838	22.6491	22.6707	23.6784	22.8911	23.6157	19.3372	0.838217	0.0766436	0.220102
Q8BU14	Q8BU14	Translocation protein SEC62	Sec62	20.9697	20.8536	23.3003	23.5354	22.4408	22.4556	22.3502	22.034	0.838952	0.076263	-0.155369
Q9CQU0	Q9CQU0	Thioredoxin domain-containing protein 12	Txndc12	20.2699	21.7173	21.4445	20.7408	20.2227	21.7223	19.8258	21.8698	0.835866	0.0778631	0.132998
P99024;Q9CWF2;Q7TMM9;Q9ERD7;A0A1D5RM76	P99024;Q9CWF2;Q7TMM9;Q9ERD7	Tubulin beta-5 chain;Tubulin beta-2B chain;Tubulin beta-2A chain;Tubulin beta-3 chain	Tubb5;Tubb2b;Tubb2a;Tubb3	26.0104	26.6534	26.0337	27.1391	26.2438	26.6858	26.7023	26.4467	0.842829	0.0742606	-0.0605026
P11438	P11438	Lysosome-associated membrane glycoprotein 1	Lamp1	20.394	20.7329	20.0306	21.895	20.4421	20.4969	20.3669	22.2307	0.847838	0.0716874	-0.121047
Q80XC3	Q80XC3	USP6 N-terminal-like protein	Usp6nl	20.8242	21.2224	20.1401	20.2033	20.99	20.5858	20.9169	19.5874	0.857811	0.0666085	0.0774683
D3YWT0;D3Z569;D3YTS1;Q9R0P6	D3YWT0;D3Z569;D3YTS1;Q9R0P6	Signal peptidase complex catalytic subunit SEC11;Signal peptidase complex catalytic subunit SEC11A	Sec11a	20.9593	21.182	20.3082	20.8805	19.431	21.8381	21.1218	20.5594	0.866505	0.0622288	0.0949269
A0A494BB11;Q8BXZ1;A0A494B9J5;A0A494B9P2	A0A494BB11;Q8BXZ1	Protein disulfide-isomerase TMX3	Tmx3	22.7832	20.4784	23.1758	23.0071	23.0114	23.7104	23.3773	20.0204	0.878566	0.0562257	-0.168747
G5E839;P80315	G5E839;P80315	T-complex protein 1 subunit delta	Cct4	20.9834	21.2669	23.0463	19.2724	21.7154	20.8596	20.9096	21.6073	0.87631	0.0573424	-0.130717
Q14AA6;P62827;Q61820	Q14AA6;P62827;Q61820	GTP-binding nuclear protein Ran;GTP-binding nuclear protein Ran, testis-specific isoform	1700009N14Rik;Ran;Rasl2-9	23.3124	23.7621	23.0516	23.7791	23.2338	23.4478	23.5515	23.805	0.881808	0.054626	-0.033195
Q9R0E1	Q9R0E1	Procollagen-lysine,2-oxoglutarate 5-dioxygenase 3	Plod3	22.3547	22.865	22.9809	23.1157	22.4677	23.0079	22.8898	22.824	0.880789	0.0551279	0.031742
E9Q616;A0A494BBD5	E9Q616		Ahnak	27.3976	26.3646	26.2949	27.2072	26.9971	27.1578	26.5806	26.3298	0.888847	0.0511732	0.0497699
P08249;A0A0G2JGY4;A0A0G2JF23	P08249	Malate dehydrogenase, mitochondrial	Mdh2	22.0055	22.3715	22.6361	21.7181	20.5815	24.2874	22.347	21.9849	0.886751	0.0521985	-0.117409
A0A1W2P6Q3;A0A1W2P7B7;P80314;A0A1W2P871;A0A1W2P828	A0A1W2P6Q3;A0A1W2P7B7;P80314;A0A1W2P871;A0A1W2P828	T-complex protein 1 subunit beta	Cct2	20.5104	20.2084	21.0321	20.774	20.2678	21.1568	20.9315	20.3165	0.900684	0.0454276	-0.0369448
A6ZI44;P05064;D3YWI1;D3Z510;A0A0U1RPN8;D3YV98;A0A0U1RPT5;Q9CPQ9;A6ZI46;A6ZI47;P05063;Q91Y97	A6ZI44;P05064;D3YWI1;D3Z510;A0A0U1RPN8;D3YV98;A0A0U1RPT5;Q9CPQ9;A6ZI46;A6ZI47	Fructose-bisphosphate aldolase;Fructose-bisphosphate aldolase A	Aldoa;Aldoart1;Aldoart2	21.0428	22.7401	22.6955	22.8145	22.6041	21.976	23.3985	20.9449	0.895121	0.0481185	0.0923736
E9PZ16;B1B0C7;Q05793	E9PZ16;B1B0C7;Q05793	Basement membrane-specific heparan sulfate proteoglycan core protein;Endorepellin;LG3 peptide	Hspg2	24.8477	25.1445	24.4767	24.9788	24.5123	25.0492	24.8291	24.9646	0.904414	0.0436327	0.0231225
P08122	P08122	Collagen alpha-2(IV) chain;Canstatin	Col4a2	20.3581	21.3128	20.5322	21.5658	20.0946	22.3286	20.1245	20.9007	0.898118	0.0466666	0.0801422
P35980;A0A1B0GSS8;A0A1B0GQU8;A0A1B0GSA8;A0A1B0GSF7;A0A1B0GRZ3;A0A1B0GS28	P35980;A0A1B0GSS8;A0A1B0GQU8;A0A1B0GSA8;A0A1B0GSF7	60S ribosomal protein L18	Rpl18	29.9943	28.9036	28.9943	29.3282	29.5314	29.4565	29.0611	29.0307	0.904002	0.0438305	0.0351586
Q9D8L3;Q62186	Q9D8L3;Q62186	Translocon-associated protein subunit delta	Ssr4	21.869	20.4828	20.8335	21.8064	20.7271	22.9988	20.6155	21.0143	0.89473	0.0483078	-0.090979
P18760;A0A494B9A7;F8WGL3;P45591	P18760;A0A494B9A7;F8WGL3	Cofilin-1	Cfl1	20.2958	23.9849	23.7233	23.7359	20.5713	23.6965	23.7649	23.168	0.911345	0.0403171	0.134787
P10107;A0A494BBD8	P10107;A0A494BBD8	Annexin A1	Anxa1	25.59	25.9627	25.4193	25.8836	25.3267	25.9118	25.7773	25.7619	0.917091	0.0375877	0.019489
E9Q390;A0A286YDF5;Q69ZN7;A0A286YCZ3;A0A286YE65	E9Q390;A0A286YDF5;Q69ZN7;A0A286YCZ3	Myoferlin	Myof	23.3695	23.5841	23.7293	23.6784	23.2646	24.3336	23.482	23.1753	0.926818	0.0330056	0.0264569
Q91V92;Q3V117;Q3TS02	Q91V92;Q3V117	ATP-citrate synthase	Acly	20.4048	20.9259	21.7552	20.8576	21.4768	20.4749	20.6133	21.2537	0.935804	0.0288149	0.0312179
P16045	P16045	Galectin-1	Lgals1	23.1233	23.6398	23.8787	23.9403	23.1374	23.9161	24.2094	23.2155	0.938545	0.0275448	0.0258969
P62918	P62918	60S ribosomal protein L8	Rpl8	28.6757	28.0032	28.2117	28.3425	28.5147	28.3912	28.1404	28.1345	0.941046	0.026389	0.013087
Q61554;Q61555	Q61554	Fibrillin-1	Fbn1	22.3723	20.5803	21.3572	21.7868	22.0743	21.0978	20.4882	22.308	0.956803	0.0191773	0.0320885
A2AL12;Q8BG05;A2AL13;V9GX38	A2AL12;Q8BG05	Heterogeneous nuclear ribonucleoprotein A3	Hnrnpa3	22.6257	21.8519	22.6578	22.3453	22.7927	22.7921	23.0205	20.7737	0.965171	0.0153956	0.0254214
Q8BPI2;F6V6T4;Q9R0Q3	Q8BPI2;F6V6T4;Q9R0Q3	Transmembrane emp24 domain-containing protein 2	Tmed2	21.9558	21.0735	20.3344	20.5977	20.6456	21.493	21.3945	20.3648	0.973152	0.0118192	0.015847
F8WIR1;P18242;A0A1B0GT66;F6Y6L6	F8WIR1;P18242;A0A1B0GT66;F6Y6L6	Cathepsin D	Ctsd	21.1755	20.8335	20.9692	20.5044	20.5721	20.2747	20.2585	22.448	0.975101	0.0109502	-0.0176806
O54734	O54734	Dolichyl-diphosphooligosaccharide--protein glycosyltransferase 48 kDa subunit	Ddost	23.1467	24.0494	23.7258	23.938	23.6114	24.5565	23.321	23.3254	0.975428	0.0108047	0.0113891
P18406	P18406	Protein CYR61	Cyr61	26.8761	25.8939	25.7754	26.5576	26.8482	26.4473	25.688	26.0703	0.974058	0.011415	0.0123003
Q5SWU9;V9GWS0;V9GXY1;A0A0R4J1S9;V9GWS1;V9GWR9;D3Z0B3	Q5SWU9	Acetyl-CoA carboxylase 1;Biotin carboxylase	Acaca	27.2332	29.1454	30.4453	29.2304	27.3117	27.8887	29.9859	30.6727	0.964291	0.015792	0.0488255
Q8BP92	Q8BP92	Reticulocalbin-2	Rcn2	21.2594	21.0189	20.6885	20.9843	21.0227	19.9534	20.7903	22.2628	0.969603	0.0134061	-0.0195228
P62874;H3BKR2;H3BLF7	P62874;H3BKR2;H3BLF7	Guanine nucleotide-binding protein G(I)/G(S)/G(T) subunit beta-1	Gnb1	22.2183	20.636	20.7528	20.3865	20.5429	22.688	20.6487	20.051	0.983165	0.00737346	0.0157271
Q3UJQ9;Q9D0K2	Q3UJQ9;Q9D0K2	Succinyl-CoA:3-ketoacid-coenzyme A transferase;Succinyl-CoA:3-ketoacid coenzyme A transferase 1, mitochondrial	Oxct1	20.7515	20.9307	20.9929	21.6683	21.0653	21.3151	21.0514	20.8904	0.981693	0.0080244	0.00524042
Q6ZQI3	Q6ZQI3	Malectin	Mlec	21.0856	20.8958	22.976	22.791	22.6426	20.6452	21.1682	23.3741	0.981386	0.00816006	-0.0203947
E9QKR0;P62880;D3Z1T4;D3Z1M1;D3YZX3;E9PWM7;P29387;Q61011	E9QKR0;P62880;D3Z1T4;D3Z1M1;D3YZX3	Guanine nucleotide-binding protein G(I)/G(S)/G(T) subunit beta-2	Gnb2	24.0647	24.2377	24.1391	23.9522	23.684	25.1164	23.9077	23.6626	0.987493	0.00546591	0.00573401
Q640N1;A0A0R4J0C4;Q9D2L5	Q640N1	Adipocyte enhancer-binding protein 1	Aebp1	23.1778	22.7099	22.5863	22.6001	22.1894	22.4668	23.3693	23.0366	0.992447	0.00329258	0.00297618
