# Supplementary material for: Mapping autophagosome contents identifies interleukin-7 receptor-α as a key cargo modulating CD4+ T cell proliferation
Source: Nat Commun. 2022 Sep 2;13:5174. doi: 10.1038/s41467-022-32718-x (PMC9440129; doi:10.1038/s41467-022-32718-x)
Supplement: Supplementary file 5 — Supplementary Data 2 [file 41467_2022_32718_MOESM5_ESM.xlsx]

## Sheet: Sheet1
Protein IDs	Majority protein IDs	Protein names	Gene names	LFQ intensity Baf_1	LFQ intensity Baf_2	LFQ intensity Baf_3	LFQ intensity Baf_4	LFQ intensity ctrl_1	LFQ intensity ctrl_2	LFQ intensity ctrl_3	LFQ intensity ctrl_4	t-test p-value	-log10(p-value)	log2(BafA1:DMSO)
A0A2I3BRC2;P16872	A0A2I3BRC2;P16872	Interleukin-7 receptor subunit alpha	Il7r	22.6014	22.1424	19.1929	22.2225	19.3079	18.8622	19.6165	19.4732	0.0327579	1.48468	2.22484
P61028	P61028	Ras-related protein Rab-8B	Rab8b	20.8859	21.3686	20.9506	21.057	20.8934	17.909	18.0681	18.8723	0.0219839	1.6579	2.1298
Q921R2;P62301	Q921R2;P62301	40S ribosomal protein S13	Rps13	18.8621	20.8071	19.7438	20.7562	18.3787	18.119	18.7996	18.7048	0.0197214	1.70506	1.54181
P21995	P21995	Embigin	Emb	18.8557	19.8836	19.924	20.2859	18.454	18.6576	18.7311	18.2586	0.0097979	2.00887	1.21197
P09405	P09405	Nucleolin	Ncl	24.5031	22.918	24.0176	23.6043	22.9797	21.9634	23.0803	22.7175	0.0428547	1.368	1.07553
Q8R1B4;M0QWV3	Q8R1B4;M0QWV3	Eukaryotic translation initiation factor 3 subunit C	Eif3c;G730046D07Rik	20.6034	19.7223	19.4231	19.7248	19.0375	19.5126	19.109	18.8259	0.0433371	1.36314	0.747118
F6XLD9;D3Z4G9;D3YUP4;Q3TDN2	F6XLD9;D3Z4G9;D3YUP4;Q3TDN2	FAS-associated factor 2	Faf2	19.4091	19.072	19.3486	19.5775	18.5411	18.6482	18.4515	19.0724	0.00804149	2.09466	0.673508
O54774	O54774	AP-3 complex subunit delta-1	Ap3d1	19.2888	21.0086	20.0006	18.7967	21.6428	21.7053	21.5185	21.7195	0.00814109	2.08932	-1.87281
P83882;A0A2I3BPG9;A0A0A6YW33	P83882;A0A2I3BPG9	60S ribosomal protein L36a	Rpl36a	21.1134	19.7979	19.6845	22.2983	22.4717	23.0553	25.5517	22.4729	0.0320781	1.49379	-2.66435
A2AL12;Q8BG05	A2AL12;Q8BG05	Heterogeneous nuclear ribonucleoprotein A3	Hnrnpa3	21.3703	19.3839	20.9521	19.2475	18.657	18.8615	19.4265	18.1499	0.0507623	1.29446	1.46473
Q9CPQ1;A0A0G2JDA6	Q9CPQ1;A0A0G2JDA6	Cytochrome c oxidase subunit 6C	Cox6c	19.4371	20.5471	19.7647	19.0837	19.2232	19.054	18.4114	18.6225	0.0521496	1.28275	0.880377
P97370	P97370	Sodium/potassium-transporting ATPase subunit beta-3	Atp1b3	20.2473	22.5194	19.7794	21.0596	20.3561	18.1162	18.9005	19.0151	0.055081	1.259	1.80445
Q9ESU7	Q9ESU7	Amino acid transporter	Slc1a5	19.1959	19.5937	19.8683	19.1861	18.6383	18.2594	19.0711	19.2709	0.0592065	1.22763	0.651036
Q8CBB6;Q8CGP2;Q8CGP1;Q6ZWY9;Q64525;Q64478;Q64475;P10854;P10853;Q9D2U9;Q8CGP0;Q64524;P70696	Q8CBB6;Q8CGP2;Q8CGP1;Q6ZWY9;Q64525;Q64478;Q64475;P10854;P10853;Q9D2U9;Q8CGP0;Q64524;P70696	Histone H2B;Histone H2B type 1-P;Histone H2B type 1-K;Histone H2B type 1-C/E/G;Histone H2B type 2-B;Histone H2B type 1-H;Histone H2B type 1-B;Histone H2B type 1-M;Histone H2B type 1-F/J/L;Histone H2B type 3-A;Histone H2B type 3-B;Histone H2B type 2-E;Histone H2B type 1-A	Hist1h2br;Hist1h2bp;Hist1h2bk;Hist1h2bc;Hist2h2bb;Hist1h2bh;Hist1h2bb;Hist1h2bm;Hist1h2bf;Hist3h2ba;Hist3h2bb;Hist2h2be;Hist1h2ba	19.6155	24.583	19.9146	25.3891	19.4732	19.2164	19.3253	18.4103	0.0773652	1.11145	3.26922
O70172;F6RJE8;Q80XI4	O70172;F6RJE8;Q80XI4	Phosphatidylinositol 5-phosphate 4-kinase type-2 alpha;Phosphatidylinositol 5-phosphate 4-kinase type-2 beta	Pip4k2a;Pip4k2b	21.1087	20.0616	19.2358	20.3913	19.0868	19.8432	19.247	18.9475	0.0796138	1.09901	0.918235
P62281;A0A1B0GRR3;A0A1B0GSE8	P62281;A0A1B0GRR3	40S ribosomal protein S11	Rps11	22.9426	22.3101	22.2421	22.7188	22.9193	22.7988	22.9297	23.0077	0.0816923	1.08782	-0.36047
F8WIT2;P14824	F8WIT2;P14824	Annexin;Annexin A6	Anxa6	20.4381	20.8918	21.528	21.1779	23.3574	21.6889	21.1592	22.1171	0.0859349	1.06583	-1.07174
O35601;A0A2I3BPY6;A0A2I3BRH1	O35601	FYN-binding protein	Fyb	24.288	22.5217	22.166	23.5829	22.0175	21.4166	21.6905	22.7764	0.0865694	1.06264	1.1644
D3YW95;E9QNL8;E9Q5M7;D3Z627;P24063	D3YW95;E9QNL8;E9Q5M7;D3Z627;P24063	Integrin alpha-L	Itgal	20.1519	21.0621	19.854	20.3021	19.869	19.4572	19.5897	20.1178	0.0963658	1.01608	0.584096
F7C528;E9Q614;B1AR17	F7C528;E9Q614;B1AR17		Chd3	19.2356	22.1878	20.056	19.7184	19.1556	19.5391	18.5222	18.5037	0.0978647	1.00937	1.36929
P29351;G3UXM2	P29351;G3UXM2	Tyrosine-protein phosphatase non-receptor type 6	Ptpn6	21.1092	20.3625	19.6602	20.3955	20.3261	19.1695	19.7172	19.099	0.0981463	1.00813	0.803907
Q9DB77;A0A140LI98	Q9DB77	Cytochrome b-c1 complex subunit 2, mitochondrial	Uqcrc2	23.9802	24.4927	24.1212	24.5381	23.7576	23.422	23.7394	24.3528	0.0984519	1.00678	0.465108
P23116	P23116	Eukaryotic translation initiation factor 3 subunit A	Eif3a	21.4937	21.2859	19.8683	21.4942	22.8681	22.8146	21.2876	21.5949	0.0989142	1.00474	-1.10577
Q60817;P70670	Q60817;P70670	Nascent polypeptide-associated complex subunit alpha;Nascent polypeptide-associated complex subunit alpha, muscle-specific form	Naca	21.6932	20.9396	22.1488	19.3092	20.8561	19.4702	18.8845	18.7993	0.100483	0.997908	1.52017
Q99JB2;A2AG39;F6WI02;A2AG41	Q99JB2;A2AG39;F6WI02	Stomatin-like protein 2, mitochondrial	Stoml2	20.0949	22.3912	20.7987	22.4249	20.686	20.6335	20.1405	19.1568	0.111689	0.951988	1.27325
P62983;A0A0A6YW67;E9Q9J0;E9Q4P0;E9Q5F6;E9QNP0;Q5SX22;P62984;P0CG49;P0CG50	P62983	Ubiquitin-40S ribosomal protein S27a;Ubiquitin;40S ribosomal protein S27a	Rps27a	25.1642	24.7407	23.9345	24.9374	25.4403	24.9756	25.5853	25.0514	0.112116	0.950331	-0.568956
P62267	P62267	40S ribosomal protein S23	Rps23	24.6979	24.3296	23.4264	24.5411	24.888	24.5832	25.2983	24.63	0.116656	0.933095	-0.601157
G3UZG5;G3UZ63;G3X961;Q921I2	G3UZG5;G3UZ63;G3X961;Q921I2	Kelch domain-containing protein 4	Klhdc4	21.192	21.175	19.9274	21.3135	21.719	21.1941	21.3893	21.9545	0.121716	0.914651	-0.662227
M0QWA7;Q542I8;P11835;D3YYP8;D3Z1S4	M0QWA7;Q542I8;P11835	Integrin beta;Integrin beta-2	Itgb2	20.4544	22.1602	20.6268	21.6981	20.3868	20.0859	20.1716	21.0118	0.126712	0.897182	0.820876
D3YVC1;D3YWJ3;P25444	D3YVC1;D3YWJ3;P25444	40S ribosomal protein S2	Rps2	23.9231	23.5443	23.4561	24.0368	23.6885	23.3381	22.5534	23.4765	0.146239	0.834937	0.47593
Q5SWU9;E9Q4Z2;V9GXY1;V9GWS0;D3Z0B3	Q5SWU9	Acetyl-CoA carboxylase 1;Biotin carboxylase	Acaca	25.3338	25.3555	24.3577	25.6673	27.3	27.5905	24.8567	25.68	0.149178	0.826294	-1.17822
P01899;G3UZP7;P01897;Q8HWB2;P01900;P14427;P01895;P01898;P01896;Q4KN81;E9Q0G4;Q05A75;O19441;A7VMS6;A0A494B9G2;E9PX63;G3UZL7;A0A0B4J1G3;G3UXE9;P06339;A0A494B9G8	P01899;G3UZP7;P01897	H-2 class I histocompatibility antigen, D-B alpha chain;H-2 class I histocompatibility antigen, L-D alpha chain	H2-D1;H2-L	23.5737	24.8376	23.8253	24.5774	23.4803	23.0304	23.3453	24.3	0.151255	0.820289	0.664519
A0A494BAT0;Q3TH01;P01901;G3UXW2;A0A494BA33;P14426;P04223;P14428;P03991	A0A494BAT0;Q3TH01;P01901;G3UXW2;A0A494BA33;P14426;P04223	H-2 class I histocompatibility antigen, K-B alpha chain;H-2 class I histocompatibility antigen, D-K alpha chain;H-2 class I histocompatibility antigen, K-K alpha chain	H2-K1;H2-D1	21.7499	24.1452	21.927	23.8804	21.874	21.646	21.7393	22.2235	0.152302	0.817294	1.05496
A0A286YCS8;Q9CR47	A0A286YCS8;Q9CR47	Ribosome biogenesis protein NSA2 homolog	Nsa2	19.747	19.4221	19.834	19.4986	19.7385	18.0861	19.3692	18.8823	0.152561	0.816555	0.60641
Q9CQB4;Q9D855	Q9CQB4;Q9D855	Cytochrome b-c1 complex subunit 7	Uqcrb	19.4957	22.1995	20.1345	20.869	19.8384	18.9961	18.744	20.6363	0.171757	0.765087	1.12098
Q8BJD1	Q8BJD1	Inter-alpha-trypsin inhibitor heavy chain H5	Itih5	21.9197	22.1017	19.8604	21.9843	19.5449	21.4684	19.191	20.9391	0.173856	0.759811	1.18068
P51660	P51660	Peroxisomal multifunctional enzyme type 2;(3R)-hydroxyacyl-CoA dehydrogenase;Enoyl-CoA hydratase 2	Hsd17b4	18.2358	18.5281	20.1486	18.3799	18.0705	18.0666	17.7445	18.5035	0.174711	0.757679	0.72686
G3UZA4;G3UXG7;G3UXU2;G3UZJ5;G3UZX4;P67871	G3UZA4;G3UXG7;G3UXU2;G3UZJ5;G3UZX4;P67871	Casein kinase II subunit beta	Csnk2b	19.7033	19.417	19.5327	19.9872	19.7876	18.934	18.6551	19.5192	0.18106	0.742177	0.436055
P27773;F6Q404	P27773	Protein disulfide-isomerase A3	Pdia3	22.5443	23.4549	23.0086	23.5019	22.2354	21.7849	22.7188	23.3456	0.182702	0.738257	0.606281
Q8VDN2;D3YYN7;A0A0G2JGX4;Q8VCE0;Q6PIC6;Q6PIE5;Q9WV27;Q91WH7;E9QNX7;Q64436	Q8VDN2;D3YYN7;A0A0G2JGX4;Q8VCE0;Q6PIC6;Q6PIE5	Sodium/potassium-transporting ATPase subunit alpha-1;Sodium/potassium-transporting ATPase subunit alpha-3;Sodium/potassium-transporting ATPase subunit alpha-2	Atp1a1;Atp1a2;Atp1a3	21.7216	23.0811	21.5537	22.0511	21.7148	21.4307	21.2132	21.8921	0.199412	0.700248	0.539176
P09528;A0A494BA92;A0A494BAP3;A0A494B9D4	P09528;A0A494BA92	Ferritin heavy chain;Ferritin heavy chain, N-terminally processed	Fth1	20.356	19.565	20.0669	25.0934	20.0249	19.114	19.7876	18.4922	0.200025	0.698916	1.91566
Q3V3R1	Q3V3R1	Monofunctional C1-tetrahydrofolate synthase, mitochondrial	Mthfd1l	21.1072	21.4937	19.6788	21.5278	21.3214	22.4752	20.8999	22.5659	0.201458	0.695816	-0.863698
P60867	P60867	40S ribosomal protein S20	Rps20	19.4165	19.6988	19.7725	19.4795	19.2362	20.1316	18.1045	18.1128	0.211546	0.674596	0.695565
P63101;A0A2I3BQ03;P68254;Q9CQV8;P68510;P61982;O70456;P62259	P63101;A0A2I3BQ03;P68254;Q9CQV8;P68510;P61982;O70456;P62259	14-3-3 protein zeta/delta;14-3-3 protein theta;14-3-3 protein beta/alpha;14-3-3 protein beta/alpha, N-terminally processed;14-3-3 protein eta;14-3-3 protein gamma;14-3-3 protein gamma, N-terminally processed;14-3-3 protein sigma;14-3-3 protein epsilon	Ywhaz;Ywhaq;Ywhab;Ywhah;Ywhag;Sfn;Ywhae	20.9958	21.4551	19.861	21.1159	20.8826	18.1808	18.7042	21.0952	0.213665	0.670266	1.14126
A0A0N4SV66;C0HKE3;C0HKE4;C0HKE2;Q8CGP4;C0HKE5;C0HKE1;Q64523;Q8R1M2;Q8CGP6;C0HKE6;C0HKE8;C0HKE9;Q6GSS7;Q8CGP5;Q8CGP7;Q8BFU2;C0HKE7;P27661;P0C0S6;Q3THW5;Q8R029;Q3UA95;Q64522;G3UWL7	A0A0N4SV66;C0HKE3;C0HKE4;C0HKE2;Q8CGP4;C0HKE5;C0HKE1;Q64523;Q8R1M2;Q8CGP6;C0HKE6;C0HKE8;C0HKE9;Q6GSS7;Q8CGP5;Q8CGP7;Q8BFU2;C0HKE7;P27661;P0C0S6;Q3THW5	Histone H2A;Histone H2A type 2-C;Histone H2A.J;Histone H2A type 1-H;Histone H2A type 2-A;Histone H2A type 1-F;Histone H2A type 1-K;Histone H2A type 3;Histone H2AX;Histone H2A.Z;Histone H2A.V	Hist1h2aa;Hist2h2ac;H2afj;Hist1h2ah;Hist2h2aa1;Hist1h2af;Hist1h2ak;Hist3h2a;H2afx;H2afz;H2afv	25.1576	24.4785	24.3598	24.9345	24.4549	19.0457	23.511	24.791	0.232754	0.633104	1.78197
F8WJ41;P62245;D3YVB4;D3Z712	F8WJ41;P62245;D3YVB4;D3Z712	40S ribosomal protein S15a	Rps15a	21.0451	21.0848	20.3935	20.8834	21.104	20.9499	21.3273	20.9735	0.237898	0.62361	-0.236998
P26041;Q7TSG6;A0A5F8MPB9;P26043;P26040	P26041;Q7TSG6;A0A5F8MPB9;P26043;P26040	Moesin;Radixin;Ezrin	Msn;Rdx;Ezr	21.2614	21.5106	21.2122	22.4482	21.6467	20.7745	19.782	21.5585	0.246354	0.60844	0.667657
A0A1L1SQA8;P62852	A0A1L1SQA8;P62852	40S ribosomal protein S25	Rps25	21.5375	20.1125	19.932	19.6166	18.4908	18.5468	19.0234	21.2332	0.254484	0.59434	0.976096
D3Z1T4;D3Z1M1;E9QKR0;P62880;H3BLF7;D3YZX3;P29387;Q61011	D3Z1T4;D3Z1M1;E9QKR0;P62880;H3BLF7;D3YZX3	Guanine nucleotide-binding protein G(I)/G(S)/G(T) subunit beta-2	Gnb2;Gnb1	21.2402	22.17	19.4378	22.0967	19.2821	18.4055	18.8809	22.6797	0.266183	0.57482	1.42415
A0A1L1SUX8;P01831	A0A1L1SUX8;P01831	Thy-1 membrane glycoprotein	Thy1	22.3885	25.4043	23.8746	24.1393	22.5053	22.454	22.682	24.4068	0.271181	0.56674	0.939689
Q3UUV5	Q3UUV5	Src kinase-associated phosphoprotein 1	Skap1	22.1247	21.3849	20.8302	22.1145	21.247	20.9082	18.8708	21.9795	0.285579	0.544274	0.862209
P62264;D3YVF4;D3Z7I1	P62264;D3YVF4;D3Z7I1	40S ribosomal protein S14	Rps14	21.963	21.5919	21.0395	21.8211	21.1944	21.4091	21.1416	21.6028	0.28806	0.540516	0.266875
P34884	P34884	Macrophage migration inhibitory factor	Mif	22.7545	22.3995	21.881	22.6397	23.1712	23.3696	22.1016	22.6297	0.291112	0.535939	-0.399353
Q91ZA3;H3BL62;D3YWM4;H3BK61;D3YZC0;H3BKW6;H3BJR0	Q91ZA3	Propionyl-CoA carboxylase alpha chain, mitochondrial	Pcca	27.5595	27.3652	26.2857	27.6901	27.5456	28.0735	27.0049	28.0952	0.311455	0.506605	-0.454666
E0CXP3;P11942	E0CXP3;P11942	T-cell surface glycoprotein CD3 gamma chain	Cd3g	19.3235	20.9602	19.4434	20.3519	18.7056	19.7748	18.7776	20.3661	0.314676	0.502136	0.61369
G3UX26;Q60930;A0A286YCR8;D3YZT5;D3YUN8	G3UX26;Q60930;A0A286YCR8;D3YZT5	Voltage-dependent anion-selective channel protein 2	Vdac2	24.1657	25.1979	24.3433	25.0403	24.2476	23.9914	23.9063	25.0237	0.314713	0.502086	0.394545
Q8BP67	Q8BP67	60S ribosomal protein L24	Rpl24	24.0284	23.6189	22.6154	23.6823	24.258	23.9841	23.2703	24.0561	0.317579	0.498148	-0.405899
G5E902;Q8VEM8	G5E902;Q8VEM8	Phosphate carrier protein, mitochondrial	Slc25a3	21.3206	22.3813	21.0936	22.0793	21.21	18.7973	21.0038	22.4319	0.333461	0.476955	0.857982
Q7TNV0;E9Q8Y1;D3YVJ6	Q7TNV0;E9Q8Y1;D3YVJ6	Protein DEK	Dek	22.2882	22.0539	19.4285	21.9331	22.9216	22.0576	21.9839	21.7457	0.335364	0.474484	-0.751273
A2AKV1;A2AKV2;A2AKV3;Q8C2Q8;A2AKU9;Q91VR2;A2AKV0	A2AKV1;A2AKV2;A2AKV3;Q8C2Q8;A2AKU9;Q91VR2;A2AKV0	ATP synthase subunit gamma;ATP synthase subunit gamma, mitochondrial	Atp5c1	19.5066	19.4905	20.4323	19.8559	19.4348	18.3396	18.3813	20.701	0.349645	0.456372	0.607133
Q6P542	Q6P542	ATP-binding cassette sub-family F member 1	Abcf1	19.1741	19.5239	19.4714	19.0631	20.919	20.0286	18.6754	19.5215	0.360395	0.443221	-0.477998
P10852;A0A0U1RP98;A0A0U1RPK4;A0A0U1RPL8;A0A0U1RPG5;A0A0U1RP32;A0A0U1RPQ7	P10852;A0A0U1RP98;A0A0U1RPK4	4F2 cell-surface antigen heavy chain	Slc3a2	21.2616	23.6959	21.6302	23.4628	21.3775	21.2966	20.547	23.4475	0.373767	0.427399	0.845461
A0A2R8VHH0;Q05144;A2AC13;Q3TLP8;P63001;P60764	A0A2R8VHH0;Q05144;A2AC13;Q3TLP8;P63001;P60764	Ras-related C3 botulinum toxin substrate 2;Ras-related C3 botulinum toxin substrate 1;Ras-related C3 botulinum toxin substrate 3	Rac2;Rac3;Rac1	20.7015	20.961	20.3238	21.6703	21.6696	21.2581	18.9261	18.9002	0.39582	0.402503	0.725637
P59999	P59999	Actin-related protein 2/3 complex subunit 4	Arpc4	19.2912	19.7447	19.587	18.3653	18.8805	18.8771	19.4416	18.4314	0.396194	0.402092	0.339392
E9Q696;P06240;D3YZ57;F8WI90;P39688;Q04736;P05480	E9Q696;P06240	Non-specific protein-tyrosine kinase;Proto-oncogene tyrosine-protein kinase LCK	Lck	22.661	22.7319	22.5598	23.1181	22.8012	22.6008	22.0312	22.8369	0.40318	0.394501	0.200174
P38647	P38647	Stress-70 protein, mitochondrial	Hspa9	23.4335	23.6635	21.7576	23.6546	23.72	24.5473	22.2121	24.582	0.409887	0.387336	-0.638068
P68040	P68040	Guanine nucleotide-binding protein subunit beta-2-like 1;Guanine nucleotide-binding protein subunit beta-2-like 1, N-terminally processed	Gnb2l1	18.5099	21.0613	20.4962	20.6459	21.024	21.4798	21.7291	19.281	0.411115	0.386037	-0.70016
Q9Z1T1;A0A338P6V5	Q9Z1T1;A0A338P6V5	AP-3 complex subunit beta-1	Ap3b1	19.1961	19.3401	20.118	19.2711	19.3831	18.6893	19.43	29.4518	0.416221	0.380676	-2.25723
P18181	P18181	CD48 antigen	Cd48	18.6559	19.5738	19.8541	19.7057	19.0678	18.7883	19.4258	19.4396	0.425075	0.371534	0.266976
A0A286YD87;Q01721	A0A286YD87;Q01721	Growth arrest-specific protein 1	Gas1	19.5373	19.2412	19.2505	19.0267	18.9639	19.0193	19.28	23.5284	0.435203	0.361309	-0.933942
G5E8R3;E9QPD7;Q05920;A0A286YCC5;A0A494B912;A0A494B951	G5E8R3;E9QPD7;Q05920	Pyruvate carboxylase;Pyruvate carboxylase, mitochondrial	Pcx;Pc	24.8977	25.2022	20.8608	24.8173	24.6959	26.2236	23.2987	25.4397	0.451386	0.345452	-0.969961
B1AXW5;B1AXW6;P35700	B1AXW5;B1AXW6;P35700	Peroxiredoxin-1	Prdx1	18.9637	19.8181	19.7043	19.1536	18.8852	20.0746	19.5809	20.2812	0.458904	0.338278	-0.295556
W4VSN7;P47915;A0A1L1SUN1;A0A1L1SS27	W4VSN7;P47915;A0A1L1SUN1;A0A1L1SS27	60S ribosomal protein L29	Gm3550;Rpl29	23.9781	23.1354	22.2477	23.6541	23.7154	22.4306	22.1466	23.1231	0.468429	0.329356	0.399929
A0A286YEB7;P62849	A0A286YEB7;P62849	40S ribosomal protein S24	Rps24	25.5172	24.9485	23.7692	25.3796	25.3777	24.7809	25.4601	25.2919	0.475189	0.323133	-0.324013
S4R257;S4R1W1;A0A0A0MQF6;P16858;A0A1D5RLD8;S4R1W8;A0A0R4J0X7;S4R2G5;Q64467	S4R257;S4R1W1;A0A0A0MQF6;P16858;A0A1D5RLD8	Glyceraldehyde-3-phosphate dehydrogenase	Gapdh;Gm3839	22.352	23.1037	22.4759	23.6221	23.548	23.6709	22.5176	22.9751	0.494289	0.306019	-0.289479
A0A2R8VI30;A0A2R8VK70;A0A2R8W6P0;Q61735	A0A2R8VI30;A0A2R8VK70;A0A2R8W6P0;Q61735	Leukocyte surface antigen CD47	Cd47	19.8336	20.2613	18.9358	19.3141	19.4438	18.807	19.1726	19.9406	0.53865	0.268694	0.24518
Q99LC5	Q99LC5	Electron transfer flavoprotein subunit alpha, mitochondrial	Etfa	19.0336	20.0196	19.9252	19.4903	18.6739	21.1048	19.2333	21.2301	0.543118	0.265106	-0.443328
Q8BFZ9;Q91X78;A0A1B0GRG7;A0A1B0GT43;E9PUH5;A0A1B0GRQ1;A0A1B0GQZ0;A0A1B0GSD8	Q8BFZ9;Q91X78;A0A1B0GRG7;A0A1B0GT43;E9PUH5;A0A1B0GRQ1;A0A1B0GQZ0;A0A1B0GSD8	Erlin-2;Erlin-1	Erlin2;Erlin1	18.1474	22.0902	22.3182	18.8543	20.7495	18.934	19.5055	19.3871	0.559647	0.252086	0.708509
P62071;A0A1B0GRG1;A0A1B0GRT5;P10833	P62071;A0A1B0GRG1;A0A1B0GRT5;P10833	Ras-related protein R-Ras2;Ras-related protein R-Ras	Rras2;Rras	19.3877	21.8172	20.9124	18.7496	21.5532	19.0903	18.8086	19.0673	0.560068	0.251759	0.586888
P19783	P19783	Cytochrome c oxidase subunit 4 isoform 1, mitochondrial	Cox4i1	19.8245	19.9037	19.1339	19.4266	19.5616	18.248	19.1049	20.2516	0.561662	0.250525	0.280628
A2AMW0;P47757;A0A0A0MQI9;F6YHZ8;F7CAZ6	A2AMW0;P47757;A0A0A0MQI9;F6YHZ8;F7CAZ6	F-actin-capping protein subunit beta	Capzb	21.3027	21.5148	20.099	19.6528	22.0299	21.6406	19.4084	21.3025	0.561706	0.250491	-0.453014
Q6ZWV7	Q6ZWV7	60S ribosomal protein L35	Rpl35	24.5947	23.7723	19.5806	24.3306	23.4034	23.0408	18.3948	23.5235	0.586912	0.231427	0.978951
A0A1L1SRS6;D3YV69;P61294;P35279;Q8BHD0	A0A1L1SRS6;D3YV69;P61294;P35279;Q8BHD0	Ras-related protein Rab-6B;Ras-related protein Rab-6A;Ras-related protein Rab-39A	Rab6a;Rab6b;Rab39a	19.6202	18.7511	19.9467	19.5121	19.7435	18.7525	19.2943	21.4892	0.594052	0.226175	-0.362315
Q9Z1Q9;G3UY93	Q9Z1Q9;G3UY93	Valine--tRNA ligase	Vars	19.364	19.0873	19.5662	20.1762	20.1268	19.1652	19.386	18.6659	0.597782	0.223457	0.212465
P62855	P62855	40S ribosomal protein S26	Rps26	19.5143	22.5968	19.3907	23.381	22.9023	23.3052	18.6613	23.2753	0.613355	0.212288	-0.815326
P00405	P00405	Cytochrome c oxidase subunit 2	Mtco2	23.1367	24.0322	22.7315	24.1605	22.9645	23.2711	23.2153	23.8223	0.632283	0.199089	0.196952
A0A494BB49;P13379	A0A494BB49;P13379	T-cell surface glycoprotein CD5	Cd5	20.882	22.6272	20.4202	21.7316	21.4342	20.8752	19.8967	22.1008	0.63344	0.198294	0.338518
Q3TCU5;Q9R233;G3UZZ2;A0A3Q4EGL0	Q3TCU5;Q9R233;G3UZZ2;A0A3Q4EGL0	Tapasin	Tapbp	18.9846	21.4326	20.2218	21.4074	20.1875	20.4101	21.3316	21.374	0.650124	0.187004	-0.314202
P11031	P11031	Activated RNA polymerase II transcriptional coactivator p15	Sub1	24.5253	23.8768	22.3757	24.1897	24.7387	24.2469	22.7195	24.4074	0.676224	0.16991	-0.286234
Q99JI6;A0A1W2P777	Q99JI6	Ras-related protein Rap-1b	Rap1b	22.4836	23.3519	22.3846	22.9972	23.2634	22.3803	22.2736	22.7529	0.682468	0.165918	0.136771
B1AWD6;Q9CYL5	B1AWD6;Q9CYL5	Golgi-associated plant pathogenesis-related protein 1	Glipr2	19.2524	19.4714	19.2429	19.0533	19.6367	18.5545	19.4684	19.8747	0.684186	0.164826	-0.128584
O89053;G3UYK8;A0A0U1RPY8;D3YW57	O89053;G3UYK8	Coronin-1A;Coronin	Coro1a	21.7202	21.9355	20.1613	21.8765	22.0743	21.6317	18.7649	21.815	0.703833	0.15253	0.351871
P61514;A0A1D5RL86	P61514;A0A1D5RL86	60S ribosomal protein L37a	Rpl37a	19.1316	19.3704	20.3884	18.6694	21.5222	18.0205	18.17	18.4239	0.709097	0.149294	0.355779
P48036;A0A0G2JGQ0	P48036	Annexin A5	Anxa5	19.0415	19.4574	19.3381	18.9984	20.9895	18.7169	19.3724	18.6122	0.715677	0.145283	-0.213885
Q99MR8	Q99MR8	Methylcrotonoyl-CoA carboxylase subunit alpha, mitochondrial	Mccc1	18.829	19.7505	19.839	20.5232	18.9991	20.855	19.4591	20.4752	0.715914	0.145139	-0.211692
A0A0G2JDW7;Q6ZWY3;Q6ZWU9;A0A0G2JEX7;D6RH49;A0A0G2JG29;D3YYB0	A0A0G2JDW7;Q6ZWY3;Q6ZWU9;A0A0G2JEX7;D6RH49;A0A0G2JG29;D3YYB0	40S ribosomal protein S27-like;40S ribosomal protein S27	Rps27l;Rps27	18.9905	20.1107	19.7812	21.4642	21.5408	19.1468	21.5331	19.3598	0.725484	0.139372	-0.308479
Q60737	Q60737	Casein kinase II subunit alpha	Csnk2a1	19.8629	19.4443	19.4586	19.2866	19.5243	18.4361	19.32	20.2088	0.727453	0.138195	0.140811
Q14AA6;P62827	Q14AA6;P62827	GTP-binding nuclear protein Ran	1700009N14Rik;Ran	19.2223	18.6547	19.9789	20.6535	21.0102	20.7099	18.9745	18.8389	0.732985	0.134905	-0.256048
Q8BFR5;A0A0U1RNQ6;A0A0U1RPC4	Q8BFR5;A0A0U1RNQ6	Elongation factor Tu, mitochondrial	Tufm	21.2782	21.01	19.3679	21.4119	21.2177	22.0143	19.3236	21.5657	0.740169	0.130669	-0.263349
O88890;S4R2F6	O88890;S4R2F6	SH2 domain-containing protein 1A	Sh2d1a	21.0781	21.1906	19.9088	21.3108	21.0677	21.5575	18.6088	21.2533	0.750665	0.124554	0.250269
Q9DC51	Q9DC51	Guanine nucleotide-binding protein G(k) subunit alpha	Gnai3	18.8501	19.1388	20.6447	18.8824	19.1642	20.637	19.253	19.1373	0.77348	0.111551	-0.168895
Q05D44	Q05D44	Eukaryotic translation initiation factor 5B	Eif5b	19.5851	19.8196	19.9907	19.4216	20.1499	19.9031	18.2921	19.9955	0.800862	0.0964425	0.119133
Q3TWV4;P84091	Q3TWV4;P84091	AP-2 complex subunit mu	Ap2m1	20.4088	20.6968	20.3478	20.5958	21.5908	18.5049	20.7781	20.5213	0.812753	0.0900416	0.163498
P08113;F7C312;D3Z1R1;E9PX27	P08113;F7C312	Endoplasmin	Hsp90b1	21.6746	21.9302	22.7213	21.9368	21.5005	21.5981	22.6819	22.1455	0.820514	0.0859138	0.0841837
Q62095;P16381;Q62167	Q62095;P16381;Q62167	ATP-dependent RNA helicase DDX3Y;Putative ATP-dependent RNA helicase Pl10;ATP-dependent RNA helicase DDX3X	Ddx3y;D1Pas1;Ddx3x	18.8519	20.2469	20.0279	19.4236	20.5603	19.6347	19.5354	18.3065	0.82616	0.082936	0.128331
Q9QZF2	Q9QZF2	Glypican-1;Secreted glypican-1	Gpc1	21.7934	21.6813	20.1128	22.1531	21.5188	21.9089	20.9774	21.6129	0.892558	0.0493635	-0.0693457
Q99JY0;D3YXU1	Q99JY0;D3YXU1	Trifunctional enzyme subunit beta, mitochondrial;3-ketoacyl-CoA thiolase	Hadhb	20.5013	20.441	19.8563	20.943	20.7076	21.383	19.0674	20.8826	0.89617	0.0476095	-0.0747544
P41105	P41105	60S ribosomal protein L28	Rpl28	23.5429	24.3611	24.7258	24.9889	24.4414	24.1943	24.7582	24.3807	0.911361	0.0403097	-0.039001
Q5SUA5	Q5SUA5	Unconventional myosin-Ig	Myo1g	21.6709	21.9256	21.4514	22.2471	21.7341	21.8779	21.3744	22.221	0.931671	0.0307373	0.0219049
P53986	P53986	Monocarboxylate transporter 1	Slc16a1	18.6362	19.4117	19.9241	19.2602	19.3912	18.5028	18.514	21.0166	0.943212	0.0253907	-0.0481283
Q9R1Q7	Q9R1Q7	Proteolipid protein 2	Plp2	18.754	19.7117	20.0394	19.6689	18.9424	18.2518	19.9533	20.8422	0.944216	0.0249287	0.046087
Q08288;D3Z5X8;D3Z7N3;D3Z345	Q08288;D3Z5X8;D3Z7N3;D3Z345	Cell growth-regulating nucleolar protein	Lyar	19.6384	21.2984	20.1557	19.4991	22.3238	21.3961	18.8386	18.2933	0.952996	0.0209088	-0.0650179
