# Supplementary material for: Mapping autophagosome contents identifies interleukin-7 receptor-α as a key cargo modulating CD4+ T cell proliferation
Source: Nat Commun. 2022 Sep 2;13:5174. doi: 10.1038/s41467-022-32718-x (PMC9440129; doi:10.1038/s41467-022-32718-x)
Supplement: Supplementary file 6 — Supplementary Data 3 [file 41467_2022_32718_MOESM6_ESM.xlsx]

## Sheet: Sheet1
Protein.IDs	Majority.protein.IDs	Peptide.counts..all.	Peptide.counts..razor.unique.	Peptide.counts..unique.	Protein.names	Gene.names	Fasta.headers	MS1_tstat	MS1_pval	MS1_Z	MS2_tstat	MS2_pval	MS2_Z	Z_meta	p_meta	p_adj
A0A2I3BRC2;P16872	A0A2I3BRC2;P16872	2;2	2;2	2;2	Interleukin-7 receptor subunit alpha	Il7r	tr|A0A2I3BRC2|A0A2I3BRC2_MOUSE Interleukin-7 receptor subunit alpha OS=Mus musculus OX=10090 GN=Il7r PE=1 SV=1;sp|P16872|IL7RA_MOUSE Interleukin-7 receptor subunit alpha OS=Mus musculus OX=10090 GN=Il7r PE=1 SV=2	2.76221	0.0327579	2.13504	4.76853	0.00884959	2.61781	3.3277	0.000875674	0.0315243
O54774	O54774	5	5	5	AP-3 complex subunit delta-1	Ap3d1	sp|O54774|AP3D1_MOUSE AP-3 complex subunit delta-1 OS=Mus musculus OX=10090 GN=Ap3d1 PE=1 SV=1	-3.88314	0.00814109	-2.64616	-0.753899	0.492858	-0.68577	-2.44925	0.0143153	0.257676
F6XLD9;D3Z4G9;D3YUP4;Q3TDN2	F6XLD9;D3Z4G9;D3YUP4;Q3TDN2	1;1;1;1	1;1;1;1	1;1;1;1	FAS-associated factor 2	Faf2	tr|F6XLD9|F6XLD9_MOUSE FAS-associated factor 2 (Fragment) OS=Mus musculus OX=10090 GN=Faf2 PE=1 SV=1;tr|D3Z4G9|D3Z4G9_MOUSE FAS-associated factor 2 (Fragment) OS=Mus musculus OX=10090 GN=Faf2 PE=1 SV=1;tr|D3YUP4|D3YUP4_MOUSE FAS-associated factor 2 (Fragme	3.89378	0.00804149	2.65032	0.1569	0.882925	0.147263	2.09986	0.035741	0.428892
Q7TNV0;E9Q8Y1;D3YVJ6	Q7TNV0;E9Q8Y1;D3YVJ6	4;3;3	4;3;3	4;3;3	Protein DEK	Dek	sp|Q7TNV0|DEK_MOUSE Protein DEK OS=Mus musculus OX=10090 GN=Dek PE=1 SV=1;tr|E9Q8Y1|E9Q8Y1_MOUSE Protein DEK (Fragment) OS=Mus musculus OX=10090 GN=Dek PE=1 SV=1;tr|D3YVJ6|D3YVJ6_MOUSE Protein DEK (Fragment) OS=Mus musculus OX=10090 GN=Dek PE=1 SV=1	-1.04716	0.335364	-0.963367	-2.14174	0.0988943	-1.65024	-1.80857	0.0705177	0.562379
P21995	P21995	1	1	1	Embigin	Emb	sp|P21995|EMB_MOUSE Embigin OS=Mus musculus OX=10090 GN=Emb PE=1 SV=2	3.72469	0.0097979	2.58288	-0.311732	0.770817	-0.291307	1.76177	0.0781082	0.562379
Q9QZF2	Q9QZF2	6	6	6	Glypican-1;Secreted glypican-1	Gpc1	sp|Q9QZF2|GPC1_MOUSE Glypican-1 OS=Mus musculus OX=10090 GN=Gpc1 PE=1 SV=1	-0.140903	0.892558	-0.135068	3.61662	0.0224244	2.2831	1.39254	0.163759	0.791537
P10852;A0A0U1RP98;A0A0U1RPK4;A0A0U1RPL8;A0A0U1RPG5;A0A0U1RP32;A0A0U1RPQ7	P10852;A0A0U1RP98;A0A0U1RPK4	8;4;4;2;1;1;1	8;4;4;2;1;1;1	8;4;4;2;1;1;1	4F2 cell-surface antigen heavy chain	Slc3a2	sp|P10852|4F2_MOUSE 4F2 cell-surface antigen heavy chain OS=Mus musculus OX=10090 GN=Slc3a2 PE=1 SV=1;tr|A0A0U1RP98|A0A0U1RP98_MOUSE 4F2 cell-surface antigen heavy chain (Fragment) OS=Mus musculus OX=10090 GN=Slc3a2 PE=1 SV=1;tr|A0A0U1RPK4|A0A0U1RPK4_MOUSE	0.960777	0.373767	0.88944	1.16346	0.309315	1.01666	1.33791	0.180925	0.791537
Q8R1B4;M0QWV3	Q8R1B4;M0QWV3	2;1	2;1	2;1	Eukaryotic translation initiation factor 3 subunit C	Eif3c;G730046D07Rik	sp|Q8R1B4|EIF3C_MOUSE Eukaryotic translation initiation factor 3 subunit C OS=Mus musculus OX=10090 GN=Eif3c PE=1 SV=1;tr|M0QWV3|M0QWV3_MOUSE Eukaryotic translation initiation factor 3 subunit C (Fragment) OS=Mus musculus OX=10090 GN=Eif3c PE=1 SV=2	2.55262	0.0433371	2.02045	-0.333091	0.755793	-0.31101	1.32371	0.185599	0.791537
P29351;G3UXM2	P29351;G3UXM2	2;1	2;1	2;1	Tyrosine-protein phosphatase non-receptor type 6	Ptpn6	sp|P29351|PTN6_MOUSE Tyrosine-protein phosphatase non-receptor type 6 OS=Mus musculus OX=10090 GN=Ptpn6 PE=1 SV=2;tr|G3UXM2|G3UXM2_MOUSE Tyrosine-protein phosphatase non-receptor type 6 (Fragment) OS=Mus musculus OX=10090 GN=Ptpn6 PE=1 SV=1	1.95668	0.0981463	1.65391	-0.0286373	0.978526	-0.0269173	1.23262	0.217719	0.791537
G5E8R3;E9QPD7;Q05920;A0A286YCC5;A0A494B912;A0A494B951	G5E8R3;E9QPD7;Q05920	29;29;28;3;3;2	29;29;28;3;3;2	29;29;28;3;3;2	Pyruvate carboxylase;Pyruvate carboxylase, mitochondrial	Pcx;Pc	tr|G5E8R3|G5E8R3_MOUSE Pyruvate carboxylase OS=Mus musculus OX=10090 GN=Pcx PE=1 SV=1;tr|E9QPD7|E9QPD7_MOUSE Pyruvate carboxylase OS=Mus musculus OX=10090 GN=Pcx PE=1 SV=1;sp|Q05920|PYC_MOUSE Pyruvate carboxylase, mitochondrial OS=Mus musculus OX=10090 GN=	-0.805273	0.451386	-0.753107	-1.06051	0.348703	-0.937109	-1.18278	0.236898	0.791537
Q99JB2;A2AG39;F6WI02;A2AG41	Q99JB2;A2AG39;F6WI02	3;2;2;1	3;2;2;1	3;2;2;1	Stomatin-like protein 2, mitochondrial	Stoml2	sp|Q99JB2|STML2_MOUSE Stomatin-like protein 2, mitochondrial OS=Mus musculus OX=10090 GN=Stoml2 PE=1 SV=1;tr|A2AG39|A2AG39_MOUSE Stomatin-like protein 2, mitochondrial (Fragment) OS=Mus musculus OX=10090 GN=Stoml2 PE=1 SV=1;tr|F6WI02|F6WI02_MOUSE Stomatin-	1.86344	0.111689	1.59065	-0.0521089	0.96094	-0.0489735	1.17035	0.241858	0.791537
P48036;A0A0G2JGQ0	P48036	3;1	3;1	3;1	Annexin A5	Anxa5	sp|P48036|ANXA5_MOUSE Annexin A5 OS=Mus musculus OX=10090 GN=Anxa5 PE=1 SV=1	-0.381926	0.715677	-0.364242	-1.13552	0.31958	-0.995322	-0.926932	0.353962	0.820728
Q921R2;P62301	Q921R2;P62301	2;2	2;2	2;2	40S ribosomal protein S13	Rps13	tr|Q921R2|Q921R2_MOUSE 40S ribosomal protein S13 OS=Mus musculus OX=10090 GN=Rps13 PE=1 SV=1;sp|P62301|RS13_MOUSE 40S ribosomal protein S13 OS=Mus musculus OX=10090 GN=Rps13 PE=1 SV=2	3.15372	0.0197214	2.33161	-1.5397	0.198472	-1.28592	0.920698	0.357208	0.820728
Q3TCU5;Q9R233;G3UZZ2;A0A3Q4EGL0	Q3TCU5;Q9R233;G3UZZ2;A0A3Q4EGL0	4;4;3;3	4;4;3;3	4;4;3;3	Tapasin	Tapbp	tr|Q3TCU5|Q3TCU5_MOUSE Tapasin OS=Mus musculus OX=10090 GN=Tapbp PE=1 SV=1;sp|Q9R233|TPSN_MOUSE Tapasin OS=Mus musculus OX=10090 GN=Tapbp PE=1 SV=2;tr|G3UZZ2|G3UZZ2_MOUSE Tapasin (Fragment) OS=Mus musculus OX=10090 GN=Tapbp PE=1 SV=1;tr|A0A3Q4EGL0|A0A3Q4EG	-0.477172	0.650124	-0.453591	-0.924198	0.407689	-0.827967	-0.884914	0.376203	0.820728
Q08288;D3Z5X8;D3Z7N3;D3Z345	Q08288;D3Z5X8;D3Z7N3;D3Z345	2;1;1;1	2;1;1;1	2;1;1;1	Cell growth-regulating nucleolar protein	Lyar	sp|Q08288|LYAR_MOUSE Cell growth-regulating nucleolar protein OS=Mus musculus OX=10090 GN=Lyar PE=1 SV=2;tr|D3Z5X8|D3Z5X8_MOUSE Cell growth-regulating nucleolar protein (Fragment) OS=Mus musculus OX=10090 GN=Lyar PE=1 SV=1;tr|D3Z7N3|D3Z7N3_MOUSE Cell growt	-0.0614505	0.952996	-0.0589445	-1.53299	0.200051	-1.28141	-0.883436	0.377001	0.820728
P27773;F6Q404	P27773	8;3	8;3	8;3	Protein disulfide-isomerase A3	Pdia3	sp|P27773|PDIA3_MOUSE Protein disulfide-isomerase A3 OS=Mus musculus OX=10090 GN=Pdia3 PE=1 SV=2	1.50631	0.182702	1.33248	-0.219338	0.837124	-0.205573	0.872682	0.382836	0.820728
A0A494BB49;P13379	A0A494BB49;P13379	3;3	3;3	3;3	T-cell surface glycoprotein CD5	Cd5	tr|A0A494BB49|A0A494BB49_MOUSE T-cell surface glycoprotein CD5 OS=Mus musculus OX=10090 GN=Cd5 PE=1 SV=1;sp|P13379|CD5_MOUSE T-cell surface glycoprotein CD5 OS=Mus musculus OX=10090 GN=Cd5 PE=1 SV=1	0.502171	0.63344	0.47689	0.852368	0.442038	0.768756	0.863764	0.387718	0.820728
Q60817;P70670	Q60817;P70670	2;2	2;2	2;2	Nascent polypeptide-associated complex subunit alpha;Nascent polypeptide-associated complex subunit alpha, muscle-specific form	Naca	sp|Q60817|NACA_MOUSE Nascent polypeptide-associated complex subunit alpha OS=Mus musculus OX=10090 GN=Naca PE=1 SV=1;sp|P70670|NACAM_MOUSE Nascent polypeptide-associated complex subunit alpha, muscle-specific form OS=Mus musculus OX=10090 GN=Naca PE=1 SV=2	1.93971	0.100483	1.64252	-0.699513	0.522774	-0.639075	0.823253	0.410364	0.820728
P00405	P00405	3	3	3	Cytochrome c oxidase subunit 2	Mtco2	sp|P00405|COX2_MOUSE Cytochrome c oxidase subunit 2 OS=Mus musculus OX=10090 GN=Mtco2 PE=1 SV=1	0.503918	0.632283	0.478516	-2.23006	0.089605	-1.69749	-0.749541	0.453531	0.854723
Q9ESU7	Q9ESU7	1	1	1	Amino acid transporter	Slc1a5	tr|Q9ESU7|Q9ESU7_MOUSE Amino acid transporter OS=Mus musculus OX=10090 GN=Slc1a5 PE=1 SV=1	2.32298	0.0592065	1.88666	-1.25724	0.277068	-1.08693	0.714616	0.474846	0.854723
Q9DC51	Q9DC51	7	2	2	Guanine nucleotide-binding protein G(k) subunit alpha	Gnai3	sp|Q9DC51|GNAI3_MOUSE Guanine nucleotide-binding protein G(i) subunit alpha OS=Mus musculus OX=10090 GN=Gnai3 PE=1 SV=3	-0.301128	0.77348	-0.287826	-0.663553	0.543266	-0.607881	-0.615528	0.538206	0.92264
O35601;A0A2I3BPY6;A0A2I3BRH1	O35601	8;2;2	8;2;2	8;2;2	FYN-binding protein	Fyb	sp|O35601|FYB1_MOUSE FYN-binding protein 1 OS=Mus musculus OX=10090 GN=Fyb1 PE=1 SV=2	2.04726	0.0865694	1.71378	-1.36766	0.243224	-1.16697	0.531535	0.595048	0.951366
E0CXP3;P11942	E0CXP3;P11942	2;2	2;2	2;2	T-cell surface glycoprotein CD3 gamma chain	Cd3g	tr|E0CXP3|E0CXP3_MOUSE T-cell surface glycoprotein CD3 gamma chain (Fragment) OS=Mus musculus OX=10090 GN=Cd3g PE=1 SV=1;sp|P11942|CD3G_MOUSE T-cell surface glycoprotein CD3 gamma chain OS=Mus musculus OX=10090 GN=Cd3g PE=1 SV=1	1.09707	0.314676	1.00546	-2.28534	0.0842887	-1.72633	-0.370091	0.711314	0.951366
Q99JI6;A0A1W2P777	Q99JI6	5;2	5;2	2;1	Ras-related protein Rap-1b	Rap1b	sp|Q99JI6|RAP1B_MOUSE Ras-related protein Rap-1b OS=Mus musculus OX=10090 GN=Rap1b PE=1 SV=2	0.429626	0.682468	0.409098	-1.09492	0.335055	-0.963981	-0.321825	0.747585	0.951366
P08113;F7C312;D3Z1R1;E9PX27	P08113;F7C312	6;3;1;1	6;3;1;1	5;3;0;0	Endoplasmin	Hsp90b1	sp|P08113|ENPL_MOUSE Endoplasmin OS=Mus musculus OX=10090 GN=Hsp90b1 PE=1 SV=2;tr|F7C312|F7C312_MOUSE Endoplasmin (Fragment) OS=Mus musculus OX=10090 GN=Hsp90b1 PE=1 SV=1	0.237036	0.820514	0.226883	-0.729937	0.505878	-0.66527	-0.264014	0.791769	0.951366
G5E902;Q8VEM8	G5E902;Q8VEM8	3;3	3;3	3;3	Phosphate carrier protein, mitochondrial	Slc25a3	tr|G5E902|G5E902_MOUSE Phosphate carrier protein, mitochondrial OS=Mus musculus OX=10090 GN=Slc25a3 PE=1 SV=1;sp|Q8VEM8|MPCP_MOUSE Phosphate carrier protein, mitochondrial OS=Mus musculus OX=10090 GN=Slc25a3 PE=1 SV=1	1.05165	0.333461	0.967166	-0.806218	0.465318	-0.730119	0.253134	0.800165	0.951366
P34884	P34884	4	4	4	Macrophage migration inhibitory factor	Mif	sp|P34884|MIF_MOUSE Macrophage migration inhibitory factor OS=Mus musculus OX=10090 GN=Mif PE=1 SV=2	-1.15736	0.291112	-1.05568	0.936983	0.401815	0.838384	-0.249171	0.803229	0.951366
Q99LC5	Q99LC5	2	2	2	Electron transfer flavoprotein subunit alpha, mitochondrial	Etfa	sp|Q99LC5|ETFA_MOUSE Electron transfer flavoprotein subunit alpha, mitochondrial OS=Mus musculus OX=10090 GN=Etfa PE=1 SV=2	-0.644454	0.543118	-0.608105	0.347034	0.746055	0.323845	-0.247677	0.804384	0.951366
Q9R1Q7	Q9R1Q7	1	1	1	Proteolipid protein 2	Plp2	sp|Q9R1Q7|PLP2_MOUSE Proteolipid protein 2 OS=Mus musculus OX=10090 GN=Plp2 PE=1 SV=1	0.0729514	0.944216	0.069972	0.213688	0.84124	0.200307	0.184026	0.853993	0.951366
P53986	P53986	1	1	1	Monocarboxylate transporter 1	Slc16a1	sp|P53986|MOT1_MOUSE Monocarboxylate transporter 1 OS=Mus musculus OX=10090 GN=Slc16a1 PE=1 SV=1	-0.0742671	0.943212	-0.0712334	0.289077	0.786886	0.270357	0.123143	0.901994	0.951366
Q99JY0;D3YXU1	Q99JY0;D3YXU1	2;1	2;1	2;1	Trifunctional enzyme subunit beta, mitochondrial;3-ketoacyl-CoA thiolase	Hadhb	sp|Q99JY0|ECHB_MOUSE Trifunctional enzyme subunit beta, mitochondrial OS=Mus musculus OX=10090 GN=Hadhb PE=1 SV=1;tr|D3YXU1|D3YXU1_MOUSE Trifunctional enzyme subunit beta, mitochondrial (Fragment) OS=Mus musculus OX=10090 GN=Hadhb PE=1 SV=1	-0.136131	0.89617	-0.130501	0.348208	0.745237	0.324926	0.114064	0.909187	0.951366
G3UX26;Q60930;A0A286YCR8;D3YZT5;D3YUN8	G3UX26;Q60930;A0A286YCR8;D3YZT5	9;9;7;6;2	9;9;7;6;2	9;9;7;6;2	Voltage-dependent anion-selective channel protein 2	Vdac2	tr|G3UX26|G3UX26_MOUSE Outer mitochondrial membrane protein porin 2 OS=Mus musculus OX=10090 GN=Vdac2 PE=1 SV=1;sp|Q60930|VDAC2_MOUSE Voltage-dependent anion-selective channel protein 2 OS=Mus musculus OX=10090 GN=Vdac2 PE=1 SV=2;tr|A0A286YCR8|A0A286YCR8_M	1.09698	0.314713	1.00538	-1.58788	0.187507	-1.31799	-0.102829	0.918099	0.951366
Q3UUV5	Q3UUV5	3	3	3	Src kinase-associated phosphoprotein 1	Skap1	sp|Q3UUV5|SKAP1_MOUSE Src kinase-associated phosphoprotein 1 OS=Mus musculus OX=10090 GN=Skap1 PE=1 SV=1	1.17212	0.285579	1.06787	-1.68451	0.167367	-1.38072	-0.0966558	0.923	0.951366
P62071;A0A1B0GRG1;A0A1B0GRT5;P10833	P62071;A0A1B0GRG1;A0A1B0GRT5;P10833	2;1;1;1	2;1;1;1	2;1;1;1	Ras-related protein R-Ras2;Ras-related protein R-Ras	Rras2;Rras	sp|P62071|RRAS2_MOUSE Ras-related protein R-Ras2 OS=Mus musculus OX=10090 GN=Rras2 PE=1 SV=1;tr|A0A1B0GRG1|A0A1B0GRG1_MOUSE Ras-related protein R-Ras (Fragment) OS=Mus musculus OX=10090 GN=Rras PE=1 SV=1;tr|A0A1B0GRT5|A0A1B0GRT5_MOUSE Ras-related protein R	0.616734	0.560068	0.582741	-0.615859	0.571305	-0.566131	0.069891	0.94428	0.951366
P51660	P51660	2	2	2	Peroxisomal multifunctional enzyme type 2;(3R)-hydroxyacyl-CoA dehydrogenase;Enoyl-CoA hydratase 2	Hsd17b4	sp|P51660|DHB4_MOUSE Peroxisomal multifunctional enzyme type 2 OS=Mus musculus OX=10090 GN=Hsd17b4 PE=1 SV=3	1.53907	0.174711	1.35722	-2.16732	0.0960976	-1.66407	-0.0634304	0.949424	0.951366
Q9CQB4;Q9D855	Q9CQB4;Q9D855	3;3	3;3	3;3	Cytochrome b-c1 complex subunit 7	Uqcrb	tr|Q9CQB4|Q9CQB4_MOUSE Cytochrome b-c1 complex subunit 7 OS=Mus musculus OX=10090 GN=Uqcrb PE=1 SV=1;sp|Q9D855|QCR7_MOUSE Cytochrome b-c1 complex subunit 7 OS=Mus musculus OX=10090 GN=Uqcrb PE=1 SV=3	1.55154	0.171757	1.36658	-1.8525	0.13759	-1.48483	0.0609917	0.951366	0.951366
