# Supplementary material for: Mapping autophagosome contents identifies interleukin-7 receptor-α as a key cargo modulating CD4+ T cell proliferation
Source: Nat Commun. 2022 Sep 2;13:5174. doi: 10.1038/s41467-022-32718-x (PMC9440129; doi:10.1038/s41467-022-32718-x)
Supplement: Supplementary file 8 — Source Data [file 41467_2022_32718_MOESM8_ESM.xlsx]

## Sheet: Figure 1b
Figure 1a
	T-Atg7-/- - CD45.2	wild-type - CD45.1	wild-type - CD45.2	wild-type - CD45.1
	0	0.32	0.096	0.17
	0.057	0.33	0.19	0.3
	0.072	0.17	0.15	0.18
	0.091	0.12	0.14	0.21
	0.047	0.62	0.1	0.29
	0.048	0.35	0.17	0.21
	0.11	0.23	0.13	0.14
	0.11	0.46	0.066	0.032
	0.091	0.39

## Sheet: Figure 1e
Figure 1e
	wild-type	T-Atg7-/-
	35.4	4.6
	31.5	5.04
	64	3.2
	37.7	25.1

## Sheet: Supplementary Figure 1a
Supplementary Figure 1a
	T-Atg7-/- - CD45.2	wild-type - CD45.1	wild-type - CD45.2	wild-type - CD45.1
	0	0.61	0.33	1.71
	0.13	0.5	0	0.12
	0.36	0.22	0.63	0.36
	0.17	0.5	0	0.047
	0.55	1.57	0.21	0.47
	0	1.07	0.089	0.35
	0.2	0.31	0.62	0
	0	0.57	1.85	0.22
	0	0.6	0.37	0.22
	0.56	0.59	0.61	0.34

## Sheet: Supplementary Figure 1b
Supplementary Figure 1b
wild-type	T-Atg7-/-
23.8	19.5
22.3	19.2
21.7	18.7
16.1	20

## Sheet: Supplementary Figure 1c
Supplementary Figure 1c
	wild-type				T-Atg7-/-
CD44lo CD62L+	87.7	82.2	86.1	83.4	88	88.3	85.3	85.6
CD44hi CD62L-	5.94	7.9	6.08	8.65	5.65	4.27	6.92	5.91

## Sheet: Supplementary Figure 1f
Supplementary Figure 1f
	wild-type				T-Atg7-/-
CD44lo CD62L+	87.7	82.2	86.1	83.4	88	88.3	85.3	85.6
CD44hi CD62L-	5.94	7.9	6.08	8.65	5.65	4.27	6.92	5.91

## Sheet: Supplementary Figure 1g
Supplementary Figure 1g
wild-type	T-Atg7-/-
82.6	79.6
81.9	73.3
86.6	80.5
80.1	86

## Sheet: Supplementary Figure 1h
Supplementary Figure 1h
wild-type	T-Atg7-/-
70.9	68.2
69.4	60.5
78.4	64.1
67.2	75.5

## Sheet: Supplementary Figure 1i
Supplementary Figure 1i
	wild-type								T-Atg7-/-
Day 1	27.3	33.6	26.7	30.8	13.4	21.1	16.9	13.1	31.4	35.4	33.8	30	17.4	18	16.2	19.1
Day 3	15.2	21.6	18.4	21.9	23.8	15.9	10.9	18.5	28.3	27.2	23.8	19.2	34.2	24.8	32.2	37.1

## Sheet: Figure 2b
Figure 2b

[truncated: 19 more sheets: Figure 2e, Supplementary Figure 2b, Figure 3e, Figure 3f, Figure 3g, Supplementary 3b, Supplementary Figure 3c, Supplementary 3e, Supplementary 3f, Supplementary 3g, Supplementary 3h, Supplementary 3i, Supplementary 3j, Figure 4c, Figure 4d, Figure 4e, Supplementary Figure 4a, Supplementary Figure 4b, Supplementary Figure 4c]
